# Supplementary material for: Brood Ball-Mediated Transmission of Microbiome Members in the Dung Beetle, Onthophagus taurus (Coleoptera: Scarabaeidae)
Source: PLoS One. 2013 Nov 1;8(11):e79061. doi: 10.1371/journal.pone.0079061 (PMC3815100; doi:10.1371/journal.pone.0079061)
Supplement: Table S3 — Sequence identity matrix for 16S rRNA samples. Cells labeled ID are where the sequence is compared to itself. Cells labeled NA were those where the sequence was not long enough for comparison. (XLSX) [file pone.0079061.s007.xlsx]

## Sheet: Table_S3_090813
ID		01020111D	12_10611	49072711	38_120611	19_72811	43_72811	26_72811	24_72811	8072111	64072711	90072711	42072711	27072111	11_10611	88_72711	04030611D	18_120611	06030611J	02030611A	30072111	06030611L	46_72711	10_10411	04030611G	2072611	42_72811	53_72711	6072611	03030611A	7072111	13_10311	49_72811	17_72811	11_10411	16072111	29072011	9_120611	03030611B	41_72811	26072011	72072711	01030611B	6_10611	22072111	12_10311	21_120611	27_72711	14072711
	Sample	2L1_IN1	CI4_NC2	2L2_NC1	FP1_NC1	3L2_NC1	FP1_IN1	FP1_IN1	3L2_NC1	Pu1_IN1	2L1_NC1	3L2_NC1	2L2_NC1	Pu2_IN1	CI4_NC2	2L1_NC1	3L2_IN	FP1_NC1	3L3_IN	1L2_IN	Pu2_IN1	3L3_IN	2L2_NC1	CI1_NC	3L2_IN	3L1_NC1	FP1_IN1	2L2_NC1	Pu1_IN1	3L1_IN	Pu1_IN1	CI3_NC2	FP1_IN1	3L2_NC1	CI1_NC	Pu2_IN1	3L1_NC1	FP1_NC1	3L1_IN	FP1_IN1	3L1_NC1	2L1_NC1	1L1_IN	CI4_NC2	Pu2_IN1	CI3_NC2	FP1_NC1	3L3_NC1	3L3_NC1
01020111D	2L1_IN1	ID	0.8	0.82	0.83	0.81	0.8	0.81	0.72	0.81	0.83	0.82	0.83	0.83	0.81	0.81	0.97	0.81	0.81	0.83	0.83	0.8	0.82	0.92	0.98	0.81	0.81	0.81	0.83	0.76	0.81	0.81	0.82	0.81	0.92	0.83	0.83	0.81	0.74	0.83	0.86	0.81	0.8	0.81	0.81	0.8	0.81	0.77	0.79
12_10611	CI4_NC2	0.8	ID	0.96	0.96	0.96	0.93	0.95	0.73	0.96	0.96	0.96	0.96	0.96	0.99	0.96	0.8	0.96	0.77	0.92	0.96	0.77	0.95	0.82	0.8	0.84	0.95	0.95	0.96	0.74	0.96	0.99	0.96	0.96	0.82	0.96	0.96	0.96	0.73	0.96	0.83	0.96	0.76	0.99	0.96	1	0.96	0.8	0.8
49072711	2L2_NC1	0.82	0.96	ID	1	1	0.96	0.99	0.74	0.99	1	1	1	1	0.96	1	0.81	1	0.78	0.96	1	0.78	0.99	0.83	0.81	0.84	0.99	0.99	1	0.75	0.99	0.96	1	1	0.83	1	1	1	0.74	0.99	0.83	1	0.77	0.96	1	0.96	1	0.81	0.81
38_120611	FP1_NC1	0.83	0.96	1	ID	1	0.96	0.99	0.74	1	0.99	1	1	0.99	0.96	0.99	0.82	0.99	0.79	0.98	0.99	0.8	0.99	0.84	0.83	0.84	0.99	0.99	0.99	0.76	0.99	0.96	1	1	0.83	0.99	0.99	0.99	0.76	0.99	0.84	0.99	0.79	0.96	0.99	0.96	0.99	0.8	0.8
19_72811	3L2_NC1	0.81	0.96	1	1	ID	1	1	0.72	1	1	1	1	1	0.96	1	0.8	1	0.81	0.98	1	0.79	1	0.81	0.81	0.83	1	1	1	0.73	1	0.96	1	1	0.82	1	1	1	0.74	1	0.85	1	0.78	0.96	1	0.96	1	0.82	0.8
43_72811	FP1_IN1	0.8	0.93	0.96	0.96	1	ID	0.96	0.73	0.96	0.96	0.96	0.96	0.96	0.93	0.96	0.8	0.96	0.77	0.94	0.96	0.77	0.95	0.81	0.8	0.82	0.96	0.95	0.96	0.74	0.96	0.93	1	1	0.81	0.96	0.96	0.96	0.74	0.98	0.81	0.96	0.76	0.93	0.96	0.93	0.96	0.78	0.78
26_72811	FP1_IN1	0.81	0.95	0.99	0.99	1	0.96	ID	0.74	0.99	0.99	1	0.99	0.99	0.95	0.99	0.8	0.99	0.78	0.95	0.99	0.77	0.98	0.83	0.8	0.84	0.99	0.98	0.99	0.74	0.99	0.95	1	1	0.82	0.99	0.99	0.99	0.73	0.99	0.82	0.99	0.77	0.95	0.99	0.95	0.99	0.8	0.8
24_72811	3L2_NC1	0.72	0.73	0.74	0.74	0.72	0.73	0.74	ID	0.74	0.74	0.71	0.74	0.74	0.73	0.74	0.71	0.74	0.72	0.73	0.74	0.72	0.74	0.73	0.72	0.73	0.74	0.74	0.74	0.83	0.74	0.73	0.72	0.72	0.74	0.74	0.74	0.74	0.94	0.74	0.74	0.74	0.72	0.73	0.74	0.73	0.74	0.74	0.73
8072111	Pu1_IN1	0.81	0.96	0.99	1	1	0.96	0.99	0.74	ID	1	1	1	1	0.96	0.99	0.81	0.99	0.78	0.95	0.99	0.78	0.99	0.83	0.81	0.84	0.99	0.99	1	0.74	0.99	0.96	1	1	0.83	1	1	0.99	0.74	0.99	0.84	0.99	0.77	0.96	0.99	0.96	0.99	0.81	0.81
64072711	2L1_NC1	0.83	0.96	1	0.99	1	0.96	0.99	0.74	1	ID	1	1	1	0.96	1	0.83	1	0.8	0.98	1	0.8	0.99	0.84	0.83	0.85	0.99	0.99	1	0.77	1	0.96	1	1	0.83	1	1	1	0.76	0.99	0.84	0.99	0.79	0.96	1	0.96	1	0.81	0.81
90072711	3L2_NC1	0.82	0.96	1	1	1	0.96	1	0.71	1	1	ID	1	1	0.96	1	0.81	1	0.81	0.98	1	0.8	1	0.82	0.82	0.82	1	1	1	0.72	1	0.96	1	1	0.83	1	1	1	0.73	0.99	0.85	1	0.78	0.96	1	0.96	1	0.82	0.8
42072711	2L2_NC1	0.83	0.96	1	1	1	0.96	0.99	0.74	1	1	1	ID	1	0.96	1	0.83	1	0.8	0.98	1	0.8	0.99	0.84	0.83	0.85	0.99	0.99	1	0.76	1	0.96	1	1	0.83	1	1	1	0.76	0.99	0.84	1	0.79	0.96	1	0.96	1	0.81	0.81
27072111	Pu2_IN1	0.83	0.96	1	0.99	1	0.96	0.99	0.74	1	1	1	1	ID	0.96	0.99	0.83	1	0.8	0.98	1	0.8	0.99	0.84	0.83	0.85	0.99	0.99	1	0.77	1	0.96	1	1	0.83	1	1	1	0.76	0.99	0.84	0.99	0.79	0.96	1	0.96	1	0.81	0.81
11_10611	CI4_NC2	0.81	0.99	0.96	0.96	0.96	0.93	0.95	0.73	0.96	0.96	0.96	0.96	0.96	ID	0.96	0.8	0.96	0.78	0.92	0.96	0.77	0.95	0.83	0.8	0.85	0.95	0.95	0.96	0.74	0.96	0.99	0.96	0.96	0.82	0.96	0.96	0.96	0.73	0.96	0.84	0.96	0.77	0.99	0.96	0.99	0.96	0.8	0.8
88_72711	2L1_NC1	0.81	0.96	1	0.99	1	0.96	0.99	0.74	0.99	1	1	1	0.99	0.96	ID	0.81	0.99	0.78	0.95	0.99	0.78	0.99	0.83	0.81	0.84	0.99	0.98	0.99	0.74	0.99	0.96	1	1	0.83	0.99	0.99	0.99	0.74	0.99	0.83	0.99	0.77	0.96	0.99	0.96	0.99	0.81	0.8
04030611D	3L2_IN	0.97	0.8	0.81	0.82	0.8	0.8	0.8	0.71	0.81	0.83	0.81	0.83	0.83	0.8	0.81	ID	0.81	0.81	0.82	0.83	0.8	0.82	0.91	0.98	0.81	0.8	0.8	0.83	0.76	0.81	0.8	0.81	0.8	0.92	0.83	0.83	0.81	0.74	0.82	0.85	0.81	0.8	0.8	0.81	0.8	0.81	0.77	0.79
18_120611	FP1_NC1	0.81	0.96	1	0.99	1	0.96	0.99	0.74	0.99	1	1	1	1	0.96	0.99	0.81	ID	0.78	0.95	0.99	0.78	0.99	0.83	0.81	0.84	0.99	0.99	1	0.75	0.99	0.96	1	1	0.83	1	1	1	0.74	0.99	0.83	0.99	0.77	0.96	0.99	0.96	1	0.81	0.8
06030611J	3L3_IN	0.81	0.77	0.78	0.79	0.81	0.77	0.78	0.72	0.78	0.8	0.81	0.8	0.8	0.78	0.78	0.81	0.78	ID	0.8	0.8	0.93	0.79	0.78	0.81	0.76	0.78	0.77	0.8	0.76	0.78	0.78	0.81	0.8	0.78	0.8	0.8	0.78	0.74	0.8	0.79	0.78	0.91	0.78	0.78	0.78	0.78	0.89	0.89
02030611A	1L2_IN	0.83	0.92	0.96	0.98	0.98	0.94	0.95	0.73	0.95	0.98	0.98	0.98	0.98	0.92	0.95	0.82	0.95	0.8	ID	0.97	0.8	0.97	0.8	0.83	0.82	0.95	0.95	0.98	0.76	0.95	0.92	0.98	0.98	0.8	0.98	0.98	0.95	0.76	0.98	0.8	0.95	0.79	0.92	0.95	0.92	0.95	0.77	0.79
30072111	Pu2_IN1	0.83	0.96	1	0.99	1	0.96	0.99	0.74	0.99	1	1	1	1	0.96	0.99	0.83	0.99	0.8	0.97	ID	0.79	0.98	0.84	0.83	0.84	0.99	0.99	1	0.76	1	0.96	1	1	0.83	1	0.99	0.99	0.76	0.99	0.84	0.99	0.79	0.96	0.99	0.96	0.99	0.8	0.81
06030611L	3L3_IN	0.8	0.77	0.78	0.8	0.79	0.77	0.77	0.72	0.78	0.8	0.8	0.8	0.8	0.77	0.78	0.8	0.78	0.93	0.8	0.79	ID	0.79	0.77	0.8	0.76	0.78	0.77	0.8	0.76	0.78	0.77	0.8	0.79	0.78	0.8	0.8	0.78	0.75	0.8	0.79	0.78	0.92	0.77	0.78	0.77	0.78	0.9	0.92
46_72711	2L2_NC1	0.82	0.95	0.99	0.99	1	0.95	0.98	0.74	0.99	0.99	1	0.99	0.99	0.95	0.99	0.82	0.99	0.79	0.97	0.98	0.79	ID	0.83	0.82	0.84	0.99	0.99	0.99	0.76	0.99	0.95	1	1	0.83	0.99	0.99	0.99	0.76	0.99	0.83	0.99	0.78	0.95	0.99	0.95	0.99	0.8	0.8
10_10411	CI1_NC	0.92	0.82	0.83	0.84	0.81	0.81	0.83	0.73	0.83	0.84	0.82	0.84	0.84	0.83	0.83	0.91	0.83	0.78	0.8	0.84	0.77	0.83	ID	0.92	0.83	0.83	0.83	0.84	0.74	0.84	0.82	0.82	0.81	0.97	0.84	0.84	0.83	0.73	0.84	0.89	0.83	0.77	0.82	0.83	0.82	0.83	0.79	0.8
04030611G	3L2_IN	0.98	0.8	0.81	0.83	0.81	0.8	0.8	0.72	0.81	0.83	0.82	0.83	0.83	0.8	0.81	0.98	0.81	0.81	0.83	0.83	0.8	0.82	0.92	ID	0.81	0.8	0.8	0.83	0.76	0.81	0.8	0.82	0.81	0.92	0.83	0.83	0.81	0.74	0.83	0.86	0.81	0.8	0.8	0.81	0.8	0.81	0.77	0.79
2072611	3L1_NC1	0.81	0.84	0.84	0.84	0.83	0.82	0.84	0.73	0.84	0.85	0.82	0.85	0.85	0.85	0.84	0.81	0.84	0.76	0.82	0.84	0.76	0.84	0.83	0.81	ID	0.83	0.84	0.85	0.74	0.84	0.85	0.84	0.83	0.83	0.85	0.85	0.84	0.73	0.85	0.85	0.84	0.76	0.85	0.84	0.84	0.84	0.78	0.79
42_72811	FP1_IN1	0.81	0.95	0.99	0.99	1	0.96	0.99	0.74	0.99	0.99	1	0.99	0.99	0.95	0.99	0.8	0.99	0.78	0.95	0.99	0.78	0.99	0.83	0.8	0.83	ID	0.98	0.99	0.74	0.99	0.95	1	1	0.82	0.99	0.99	0.99	0.74	0.99	0.83	0.99	0.77	0.95	0.99	0.95	0.99	0.8	0.8
53_72711	2L2_NC1	0.81	0.95	0.99	0.99	1	0.95	0.98	0.74	0.99	0.99	1	0.99	0.99	0.95	0.98	0.8	0.99	0.77	0.95	0.99	0.77	0.99	0.83	0.8	0.84	0.98	ID	0.99	0.74	0.99	0.95	1	1	0.82	0.99	0.99	0.99	0.73	0.99	0.83	0.98	0.76	0.95	0.99	0.95	0.99	0.81	0.8
6072611	Pu1_IN1	0.83	0.96	1	0.99	1	0.96	0.99	0.74	1	1	1	1	1	0.96	0.99	0.83	1	0.8	0.98	1	0.8	0.99	0.84	0.83	0.85	0.99	0.99	ID	0.76	1	0.96	1	1	0.83	1	1	1	0.76	0.99	0.84	0.99	0.79	0.96	1	0.96	1	0.81	0.81
03030611A	3L1_IN	0.76	0.74	0.75	0.76	0.73	0.74	0.74	0.83	0.74	0.77	0.72	0.76	0.77	0.74	0.74	0.76	0.75	0.76	0.76	0.76	0.76	0.76	0.74	0.76	0.74	0.74	0.74	0.76	ID	0.75	0.74	0.74	0.74	0.74	0.76	0.77	0.75	0.85	0.76	0.74	0.74	0.75	0.74	0.74	0.74	0.75	0.72	0.74
7072111	Pu1_IN1	0.81	0.96	0.99	0.99	1	0.96	0.99	0.74	0.99	1	1	1	1	0.96	0.99	0.81	0.99	0.78	0.95	1	0.78	0.99	0.84	0.81	0.84	0.99	0.99	1	0.75	ID	0.96	1	1	0.83	1	1	0.99	0.74	0.99	0.83	0.99	0.77	0.96	0.99	0.96	0.99	0.8	0.81
13_10311	CI3_NC2	0.81	0.99	0.96	0.96	0.96	0.93	0.95	0.73	0.96	0.96	0.96	0.96	0.96	0.99	0.96	0.8	0.96	0.78	0.92	0.96	0.77	0.95	0.82	0.8	0.85	0.95	0.95	0.96	0.74	0.96	ID	0.96	0.96	0.82	0.96	0.96	0.96	0.73	0.96	0.83	0.96	0.77	1	0.96	1	0.96	0.8	0.8
49_72811	FP1_IN1	0.82	0.96	1	1	1	1	1	0.72	1	1	1	1	1	0.96	1	0.81	1	0.81	0.98	1	0.8	1	0.82	0.82	0.84	1	1	1	0.74	1	0.96	ID	1	0.82	1	1	1	0.74	1	0.85	1	0.79	0.96	1	0.96	1	0.83	0.81
17_72811	3L2_NC1	0.81	0.96	1	1	1	1	1	0.72	1	1	1	1	1	0.96	1	0.8	1	0.8	0.98	1	0.79	1	0.81	0.81	0.83	1	1	1	0.74	1	0.96	1	ID	0.82	1	1	1	0.74	1	0.84	1	0.78	0.96	1	0.96	1	0.82	0.8
11_10411	CI1_NC	0.92	0.82	0.83	0.83	0.82	0.81	0.82	0.74	0.83	0.83	0.83	0.83	0.83	0.82	0.83	0.92	0.83	0.78	0.8	0.83	0.78	0.83	0.97	0.92	0.83	0.82	0.82	0.83	0.74	0.83	0.82	0.82	0.82	ID	0.83	0.83	0.83	0.73	0.83	0.88	0.83	0.77	0.82	0.83	0.82	0.83	0.79	0.79
16072111	Pu2_IN1	0.83	0.96	1	0.99	1	0.96	0.99	0.74	1	1	1	1	1	0.96	0.99	0.83	1	0.8	0.98	1	0.8	0.99	0.84	0.83	0.85	0.99	0.99	1	0.76	1	0.96	1	1	0.83	ID	1	1	0.76	0.99	0.84	0.99	0.79	0.96	1	0.96	1	0.8	0.81
29072011	3L1_NC1	0.83	0.96	1	0.99	1	0.96	0.99	0.74	1	1	1	1	1	0.96	0.99	0.83	1	0.8	0.98	0.99	0.8	0.99	0.84	0.83	0.85	0.99	0.99	1	0.77	1	0.96	1	1	0.83	1	ID	0.99	0.76	0.99	0.84	0.99	0.79	0.96	1	0.96	0.99	0.81	0.81
9_120611	FP1_NC1	0.81	0.96	1	0.99	1	0.96	0.99	0.74	0.99	1	1	1	1	0.96	0.99	0.81	1	0.78	0.95	0.99	0.78	0.99	0.83	0.81	0.84	0.99	0.99	1	0.75	0.99	0.96	1	1	0.83	1	0.99	ID	0.74	0.99	0.83	0.99	0.77	0.96	0.99	0.96	1	0.8	0.81
03030611B	3L1_IN	0.74	0.73	0.74	0.76	0.74	0.74	0.73	0.94	0.74	0.76	0.73	0.76	0.76	0.73	0.74	0.74	0.74	0.74	0.76	0.76	0.75	0.76	0.73	0.74	0.73	0.74	0.73	0.76	0.85	0.74	0.73	0.74	0.74	0.73	0.76	0.76	0.74	ID	0.76	0.73	0.74	0.74	0.73	0.74	0.73	0.74	0.71	0.74
41_72811	FP1_IN1	0.83	0.96	0.99	0.99	1	0.98	0.99	0.74	0.99	0.99	0.99	0.99	0.99	0.96	0.99	0.82	0.99	0.8	0.98	0.99	0.8	0.99	0.84	0.83	0.85	0.99	0.99	0.99	0.76	0.99	0.96	1	1	0.83	0.99	0.99	0.99	0.76	ID	0.84	0.99	0.79	0.96	0.99	0.96	0.99	0.81	0.8
26072011	3L1_NC1	0.86	0.83	0.83	0.84	0.85	0.81	0.82	0.74	0.84	0.84	0.85	0.84	0.84	0.84	0.83	0.85	0.83	0.79	0.8	0.84	0.79	0.83	0.89	0.86	0.85	0.83	0.83	0.84	0.74	0.83	0.83	0.85	0.84	0.88	0.84	0.84	0.83	0.73	0.84	ID	0.83	0.78	0.83	0.83	0.83	0.83	0.8	0.81
72072711	2L1_NC1	0.81	0.96	1	0.99	1	0.96	0.99	0.74	0.99	0.99	1	1	0.99	0.96	0.99	0.81	0.99	0.78	0.95	0.99	0.78	0.99	0.83	0.81	0.84	0.99	0.98	0.99	0.74	0.99	0.96	1	1	0.83	0.99	0.99	0.99	0.74	0.99	0.83	ID	0.77	0.96	0.99	0.96	0.99	0.8	0.8
01030611B	1L1_IN	0.8	0.76	0.77	0.79	0.78	0.76	0.77	0.72	0.77	0.79	0.78	0.79	0.79	0.77	0.77	0.8	0.77	0.91	0.79	0.79	0.92	0.78	0.77	0.8	0.76	0.77	0.76	0.79	0.75	0.77	0.77	0.79	0.78	0.77	0.79	0.79	0.77	0.74	0.79	0.78	0.77	ID	0.76	0.77	0.76	0.77	0.87	0.91
6_10611	CI4_NC2	0.81	0.99	0.96	0.96	0.96	0.93	0.95	0.73	0.96	0.96	0.96	0.96	0.96	0.99	0.96	0.8	0.96	0.78	0.92	0.96	0.77	0.95	0.82	0.8	0.85	0.95	0.95	0.96	0.74	0.96	1	0.96	0.96	0.82	0.96	0.96	0.96	0.73	0.96	0.83	0.96	0.76	ID	0.96	1	0.96	0.8	0.8
22072111	Pu2_IN1	0.81	0.96	1	0.99	1	0.96	0.99	0.74	0.99	1	1	1	1	0.96	0.99	0.81	0.99	0.78	0.95	0.99	0.78	0.99	0.83	0.81	0.84	0.99	0.99	1	0.74	0.99	0.96	1	1	0.83	1	1	0.99	0.74	0.99	0.83	0.99	0.77	0.96	ID	0.96	0.99	0.81	0.81
12_10311	CI3_NC2	0.8	1	0.96	0.96	0.96	0.93	0.95	0.73	0.96	0.96	0.96	0.96	0.96	0.99	0.96	0.8	0.96	0.78	0.92	0.96	0.77	0.95	0.82	0.8	0.84	0.95	0.95	0.96	0.74	0.96	1	0.96	0.96	0.82	0.96	0.96	0.96	0.73	0.96	0.83	0.96	0.76	1	0.96	ID	0.96	0.8	0.8
21_120611	FP1_NC1	0.81	0.96	1	0.99	1	0.96	0.99	0.74	0.99	1	1	1	1	0.96	0.99	0.81	1	0.78	0.95	0.99	0.78	0.99	0.83	0.81	0.84	0.99	0.99	1	0.75	0.99	0.96	1	1	0.83	1	0.99	1	0.74	0.99	0.83	0.99	0.77	0.96	0.99	0.96	ID	0.81	0.81
27_72711	3L3_NC1	0.77	0.8	0.81	0.8	0.82	0.78	0.8	0.74	0.81	0.81	0.82	0.81	0.81	0.8	0.81	0.77	0.81	0.89	0.77	0.8	0.9	0.8	0.79	0.77	0.78	0.8	0.81	0.81	0.72	0.8	0.8	0.83	0.82	0.79	0.8	0.81	0.8	0.71	0.81	0.8	0.8	0.87	0.8	0.81	0.8	0.81	ID	0.92
14072711	3L3_NC1	0.79	0.8	0.81	0.8	0.8	0.78	0.8	0.73	0.81	0.81	0.8	0.81	0.81	0.8	0.8	0.79	0.8	0.89	0.79	0.81	0.92	0.8	0.8	0.79	0.79	0.8	0.8	0.81	0.74	0.81	0.8	0.81	0.8	0.79	0.81	0.81	0.81	0.74	0.8	0.81	0.8	0.91	0.8	0.81	0.8	0.81	0.92	ID
6072711	3L3_NC1	0.94	0.82	0.83	0.83	0.82	0.8	0.82	0.72	0.83	0.83	0.82	0.83	0.83	0.82	0.83	0.93	0.83	0.78	0.79	0.83	0.77	0.82	0.95	0.94	0.83	0.82	0.82	0.83	0.73	0.83	0.82	0.82	0.81	0.94	0.83	0.83	0.83	0.72	0.83	0.88	0.82	0.77	0.82	0.83	0.82	0.83	0.79	0.8
67072711	2L1_NC1	0.81	0.91	0.89	0.89	0.82	0.88	0.89	0.72	0.89	0.89	0.8	0.89	0.89	0.91	0.89	0.8	0.89	0.82	0.88	0.89	0.84	0.89	0.81	0.81	0.83	0.89	0.89	0.89	0.76	0.89	0.91	0.83	0.83	0.81	0.89	0.89	0.89	0.76	0.89	0.83	0.89	0.86	0.91	0.89	0.91	0.89	0.83	0.85
14_120611	FP1_NC1	0.79	0.93	0.94	0.94	0.93	0.9	0.94	0.73	0.94	0.94	0.93	0.94	0.94	0.93	0.94	0.79	0.94	0.76	0.9	0.94	0.76	0.93	0.82	0.79	0.83	0.93	0.94	0.94	0.73	0.94	0.93	0.93	0.93	0.81	0.94	0.94	0.94	0.73	0.94	0.82	0.94	0.75	0.93	0.94	0.93	0.94	0.79	0.79
30_120611	FP1_NC1	0.83	0.96	1	1	1	0.96	0.99	0.74	1	1	1	1	1	0.96	0.99	0.83	1	0.8	0.98	0.99	0.8	0.99	0.84	0.83	0.85	0.99	0.99	1	0.77	1	0.96	1	1	0.83	1	1	1	0.76	0.99	0.84	0.99	0.79	0.96	1	0.96	1	0.81	0.8
34_120611	FP1_NC1	0.83	0.96	1	0.99	1	0.96	0.99	0.74	1	1	1	1	1	0.96	0.99	0.83	1	0.8	0.98	0.99	0.8	0.99	0.84	0.83	0.85	0.99	0.99	1	0.76	1	0.96	1	1	0.83	1	1	1	0.76	0.99	0.84	0.99	0.79	0.96	1	0.96	1	0.81	0.81
36_120611	FP1_NC1	0.81	0.96	1	1	1	0.96	0.99	0.74	0.99	1	1	1	1	0.96	0.99	0.81	1	0.78	0.95	0.99	0.78	0.99	0.83	0.81	0.84	0.99	0.99	1	0.75	0.99	0.96	1	1	0.83	0.99	1	0.99	0.74	0.99	0.83	0.99	0.77	0.96	1	0.96	0.99	0.81	0.8
36_72711	2L2_NC1	0.82	0.95	0.99	0.99	1	0.95	0.98	0.74	0.99	0.99	1	0.99	0.99	0.95	0.99	0.82	0.99	0.79	0.97	0.98	0.79	0.99	0.83	0.82	0.84	0.99	0.99	0.99	0.76	0.99	0.95	1	1	0.83	0.98	0.99	0.98	0.75	0.99	0.83	0.99	0.78	0.95	0.99	0.95	0.99	0.8	0.8
01030611A	1L1_IN	0.82	0.9	0.9	0.92	0.92	0.89	0.89	0.72	0.9	0.92	0.92	0.92	0.92	0.9	0.9	0.82	0.9	0.79	0.92	0.92	0.79	0.92	0.8	0.83	0.81	0.9	0.89	0.92	0.76	0.9	0.9	0.92	0.92	0.8	0.92	0.92	0.9	0.75	0.92	0.81	0.9	0.78	0.9	0.9	0.9	0.9	0.76	0.78
11072611	Pu2_IN1	0.83	0.96	1	0.99	1	0.96	0.99	0.74	1	1	1	1	1	0.96	0.99	0.83	1	0.8	0.98	1	0.8	0.99	0.84	0.83	0.84	0.99	0.99	1	0.76	1	0.96	1	1	0.83	1	1	1	0.76	0.99	0.84	0.99	0.79	0.96	1	0.96	1	0.81	0.81
39_72811	FP1_IN1	0.79	0.8	0.81	0.81	0.82	0.78	0.81	0.72	0.81	0.81	0.81	0.81	0.81	0.81	0.81	0.78	0.81	0.82	0.78	0.81	0.82	0.81	0.81	0.78	0.79	0.81	0.81	0.81	0.73	0.81	0.8	0.82	0.82	0.81	0.81	0.81	0.81	0.71	0.81	0.81	0.81	0.82	0.8	0.81	0.8	0.81	0.85	0.85
2_120611	FP1_NC1	0.81	0.96	1	1	1	0.96	0.99	0.74	0.99	1	1	1	1	0.96	0.99	0.81	0.99	0.78	0.95	0.99	0.78	0.99	0.83	0.81	0.84	0.99	0.99	1	0.75	0.99	0.96	1	1	0.83	0.99	1	0.99	0.74	0.99	0.83	1	0.77	0.96	1	0.96	0.99	0.81	0.8
9072111	Pu1_IN1	0.83	0.96	1	0.99	1	0.96	0.99	0.74	1	1	1	1	1	0.96	0.99	0.83	1	0.8	0.98	1	0.79	0.99	0.84	0.83	0.85	0.99	0.99	1	0.77	1	0.96	1	1	0.83	1	1	1	0.76	0.99	0.84	0.99	0.79	0.96	1	0.96	1	0.81	0.81
23072111	Pu2_IN1	0.81	0.96	0.99	0.99	1	0.96	0.98	0.74	0.99	1	1	1	1	0.96	0.99	0.81	0.99	0.78	0.95	1	0.78	0.99	0.83	0.81	0.84	0.98	0.99	1	0.74	0.99	0.96	1	1	0.83	1	0.99	0.99	0.74	0.99	0.83	0.99	0.77	0.96	0.99	0.96	0.99	0.8	0.81
7072611	Pu2_IN1	0.81	0.96	1	0.99	1	0.96	0.99	0.74	0.99	1	1	1	1	0.96	0.99	0.81	0.99	0.78	0.95	1	0.78	0.98	0.83	0.81	0.84	0.99	0.99	1	0.75	0.99	0.96	1	1	0.83	1	1	1	0.74	0.99	0.83	0.99	0.77	0.96	1	0.96	1	0.8	0.81
01020111G	2L1_IN1	0.79	0.79	0.8	0.79	0.76	0.78	0.79	0.83	0.79	0.8	0.68	0.79	0.8	0.79	0.79	0.77	0.8	0.77	0.77	0.79	0.76	0.79	0.79	0.77	0.79	0.79	0.78	0.79	0.95	0.79	0.79	0.76	0.75	0.79	0.79	0.79	0.79	0.88	0.79	0.78	0.79	0.75	0.79	0.79	0.79	0.8	0.76	0.77
19072011	3L1_NC1	0.83	0.96	1	0.99	1	0.96	0.99	0.74	1	1	1	1	1	0.96	0.99	0.83	1	0.8	0.98	1	0.79	0.99	0.84	0.83	0.85	0.99	0.99	1	0.77	1	0.96	1	1	0.83	1	1	1	0.76	0.99	0.84	0.99	0.79	0.96	1	0.96	1	0.8	0.81
21072011	3L1_NC1	0.83	0.96	1	1	1	0.96	0.99	0.74	1	1	1	1	1	0.96	1	0.83	1	0.8	0.98	0.99	0.8	0.99	0.84	0.83	0.84	0.99	0.99	1	0.77	1	0.96	1	1	0.83	1	1	1	0.76	0.99	0.84	1	0.79	0.96	1	0.96	1	0.81	0.81
5_72811	3L2_NC1	0.81	0.96	1	1	1	0.99	1	0.72	1	1	1	1	1	0.96	1	0.8	1	0.8	0.98	1	0.79	1	0.81	0.81	0.83	1	1	1	0.74	1	0.96	1	1	0.82	1	1	1	0.74	1	0.84	1	0.78	0.96	1	0.96	1	0.82	0.8
33_120611	FP1_NC1	0.81	0.96	1	1	1	0.96	0.98	0.74	0.99	1	1	1	1	0.96	0.99	0.81	0.99	0.78	0.95	0.99	0.78	0.99	0.83	0.81	0.84	0.99	0.99	1	0.75	0.99	0.96	1	1	0.83	0.99	1	0.99	0.74	0.99	0.83	0.99	0.77	0.96	0.99	0.96	0.99	0.81	0.8
5072611	Pu1_IN1	0.81	0.96	0.99	0.99	1	0.96	0.98	0.74	0.99	1	1	1	1	0.96	0.99	0.81	0.99	0.78	0.95	1	0.78	0.99	0.84	0.81	0.84	0.98	0.99	1	0.75	0.99	0.96	1	1	0.83	1	1	0.99	0.74	0.99	0.83	0.99	0.77	0.96	0.99	0.96	0.99	0.8	0.81
4_72811	3L2_NC1	0.83	0.96	1	1	1	0.99	1	0.74	1	1	1	1	1	0.97	1	0.82	1	0.81	0.98	1	0.8	1	0.83	0.82	0.84	1	1	1	0.75	1	0.97	1	1	0.83	1	1	1	0.76	1	0.85	1	0.8	0.97	1	0.97	1	0.83	0.81
30_72711	3L3_NC1	0.8	0.96	0.96	0.95	0.96	0.92	0.95	0.73	0.96	0.96	0.95	0.96	0.96	0.96	0.95	0.8	0.96	0.77	0.91	0.95	0.77	0.95	0.82	0.8	0.83	0.95	0.95	0.96	0.74	0.96	0.96	0.96	0.96	0.81	0.96	0.96	0.96	0.73	0.95	0.83	0.95	0.76	0.96	0.95	0.96	0.96	0.8	0.8
40_120611	FP1_NC1	0.81	0.96	1	0.99	1	0.96	0.99	0.74	0.99	1	1	1	1	0.96	0.99	0.81	1	0.78	0.95	0.99	0.78	0.99	0.83	0.81	0.84	0.99	0.99	1	0.75	0.99	0.96	1	1	0.83	1	1	1	0.74	0.99	0.83	0.99	0.77	0.96	1	0.96	1	0.81	0.8
2072111	Pu1_IN1	0.79	0.78	0.79	0.79	0.78	0.76	0.78	0.71	0.79	0.79	0.79	0.79	0.79	0.78	0.79	0.79	0.79	0.89	0.77	0.79	0.91	0.78	0.8	0.79	0.78	0.79	0.78	0.79	0.73	0.79	0.78	0.79	0.78	0.79	0.79	0.79	0.79	0.73	0.79	0.8	0.79	0.96	0.78	0.79	0.78	0.79	0.9	0.91
03030611D	3L1_IN	0.88	0.82	0.82	0.84	0.84	0.82	0.81	0.73	0.82	0.84	0.85	0.84	0.84	0.82	0.82	0.88	0.82	0.82	0.84	0.84	0.81	0.83	0.86	0.89	0.83	0.82	0.81	0.84	0.77	0.82	0.82	0.84	0.84	0.86	0.84	0.84	0.82	0.76	0.84	0.93	0.82	0.81	0.82	0.82	0.82	0.82	0.78	0.81
34_72711	2L2_NC1	0.79	0.8	0.81	0.8	0.82	0.78	0.8	0.73	0.81	0.81	0.82	0.81	0.81	0.8	0.81	0.79	0.81	0.91	0.79	0.8	0.91	0.8	0.8	0.79	0.78	0.8	0.8	0.81	0.74	0.81	0.8	0.83	0.82	0.8	0.81	0.81	0.81	0.73	0.8	0.8	0.8	0.89	0.8	0.81	0.8	0.81	0.96	0.9
14_10411	CI2_NC2	0.8	0.98	0.95	0.96	0.96	0.93	0.94	0.73	0.95	0.96	0.96	0.96	0.96	0.98	0.95	0.8	0.95	0.77	0.92	0.96	0.77	0.95	0.82	0.8	0.84	0.94	0.94	0.96	0.74	0.95	0.98	0.96	0.96	0.81	0.96	0.96	0.95	0.73	0.96	0.83	0.95	0.76	0.98	0.95	0.98	0.95	0.8	0.8
04030611J	3L2_IN	0.96	0.8	0.81	0.83	0.81	0.8	0.8	0.71	0.81	0.83	0.82	0.83	0.83	0.8	0.81	0.96	0.81	0.81	0.83	0.83	0.8	0.82	0.91	0.97	0.81	0.81	0.81	0.83	0.76	0.81	0.8	0.81	0.81	0.92	0.83	0.83	0.81	0.74	0.83	0.86	0.81	0.8	0.8	0.81	0.8	0.81	0.77	0.79
28072111	Pu2_IN1	0.82	0.96	1	1	1	1	1	0.72	1	1	1	1	1	0.96	1	0.81	1	0.81	0.98	1	0.8	1	0.82	0.82	0.82	1	1	1	0.72	1	0.96	1	1	0.83	1	1	1	0.73	1	0.86	1	0.79	0.96	1	0.96	1	0.83	0.81
43072711	2L2_NC1	0.81	0.96	0.99	1	1	0.96	0.99	0.74	1	1	1	1	1	0.96	0.99	0.81	1	0.78	0.95	1	0.78	0.99	0.83	0.81	0.84	0.99	0.99	1	0.75	1	0.96	1	1	0.83	1	1	0.99	0.74	0.99	0.83	0.99	0.77	0.96	0.99	0.96	0.99	0.81	0.81
50072711	2L2_NC1	0.81	0.96	1	0.99	1	0.96	0.99	0.74	0.99	1	1	1	1	0.96	0.99	0.81	0.99	0.78	0.95	1	0.78	0.99	0.83	0.81	0.84	0.99	0.98	1	0.75	0.99	0.96	1	1	0.83	1	1	1	0.74	0.99	0.83	0.99	0.77	0.96	1	0.96	1	0.8	0.81
35_72711	2L2_NC1	0.81	0.95	0.99	0.99	1	0.95	0.98	0.74	0.99	0.99	1	0.99	0.99	0.95	0.99	0.8	0.99	0.77	0.95	0.99	0.77	1	0.83	0.8	0.83	0.99	0.99	0.99	0.74	0.98	0.95	1	1	0.82	0.99	0.99	0.99	0.74	0.99	0.83	0.99	0.76	0.95	0.99	0.95	0.99	0.8	0.8
4_10611	CI4_NC2	0.77	0.75	0.76	0.77	0.74	0.75	0.75	0.76	0.76	0.77	0.73	0.77	0.77	0.76	0.76	0.76	0.76	0.73	0.75	0.77	0.73	0.77	0.76	0.76	0.75	0.76	0.75	0.77	0.76	0.76	0.76	0.75	0.74	0.76	0.77	0.77	0.76	0.74	0.77	0.77	0.76	0.73	0.75	0.76	0.75	0.76	0.73	0.75
1_10611	CI1_NC	0.8	0.87	0.88	0.88	0.86	0.84	0.87	0.71	0.88	0.88	0.86	0.88	0.88	0.88	0.88	0.8	0.88	0.77	0.84	0.88	0.77	0.87	0.82	0.8	0.82	0.87	0.87	0.88	0.75	0.88	0.87	0.87	0.86	0.81	0.88	0.88	0.88	0.72	0.87	0.81	0.87	0.77	0.87	0.88	0.87	0.88	0.79	0.79
12_120611	FP1_NC1	0.83	0.96	1	0.99	1	0.96	0.99	0.74	1	1	1	1	1	0.96	1	0.83	1	0.8	0.98	0.99	0.8	0.99	0.84	0.83	0.85	0.99	0.99	1	0.76	1	0.96	1	1	0.83	1	1	1	0.76	0.99	0.84	0.99	0.79	0.96	1	0.96	1	0.81	0.8
06030611I	3L3_IN	0.85	0.78	0.8	0.81	0.81	0.78	0.79	0.72	0.79	0.81	0.81	0.81	0.81	0.78	0.79	0.85	0.79	0.87	0.81	0.81	0.87	0.8	0.82	0.85	0.78	0.79	0.79	0.81	0.76	0.79	0.78	0.81	0.8	0.83	0.81	0.81	0.79	0.75	0.81	0.79	0.79	0.87	0.78	0.79	0.78	0.79	0.83	0.85
6_120611	FP1_NC1	0.83	0.96	1	0.99	1	0.96	0.99	0.74	1	0.99	1	1	0.99	0.96	0.99	0.83	0.99	0.79	0.97	0.99	0.79	0.99	0.84	0.83	0.85	0.99	0.99	0.99	0.76	1	0.96	1	1	0.83	0.99	0.99	1	0.76	0.99	0.84	0.99	0.78	0.96	0.99	0.96	1	0.8	0.8
68072711	2L1_NC1	0.83	0.96	1	0.99	1	0.96	0.99	0.74	0.99	1	1	1	1	0.96	0.99	0.83	0.99	0.8	0.98	1	0.79	0.99	0.84	0.83	0.85	0.99	0.99	1	0.76	1	0.96	1	1	0.83	1	0.99	0.99	0.76	0.99	0.84	0.99	0.79	0.96	0.99	0.96	1	0.8	0.81
5072711	3L3_NC1	0.82	0.96	0.96	0.95	0.96	0.92	0.95	0.73	0.95	0.96	0.96	0.96	0.96	0.96	0.95	0.82	0.95	0.79	0.94	0.96	0.79	0.95	0.83	0.82	0.84	0.95	0.95	0.96	0.75	0.96	0.96	0.96	0.96	0.82	0.96	0.95	0.96	0.75	0.95	0.84	0.95	0.77	0.96	0.95	0.96	0.96	0.79	0.8
15072711	3L3_NC1	0.81	0.96	1	0.99	1	0.96	0.99	0.74	0.99	1	1	1	1	0.96	1	0.81	1	0.78	0.95	1	0.78	0.99	0.83	0.81	0.84	0.99	0.99	1	0.75	0.99	0.96	1	1	0.83	1	1	1	0.74	0.99	0.83	0.99	0.77	0.96	1	0.96	1	0.81	0.81
9_72811	3L2_NC1	0.85	0.82	0.83	0.83	0.85	0.81	0.82	0.74	0.82	0.83	0.85	0.83	0.83	0.82	0.83	0.84	0.82	0.78	0.8	0.83	0.78	0.83	0.88	0.84	0.84	0.82	0.82	0.83	0.74	0.82	0.82	0.85	0.84	0.87	0.83	0.83	0.82	0.73	0.83	0.95	0.82	0.77	0.82	0.82	0.82	0.82	0.79	0.8
9_10411	CI1_NC	0.92	0.83	0.83	0.83	0.81	0.81	0.82	0.73	0.83	0.84	0.82	0.84	0.84	0.82	0.83	0.91	0.83	0.78	0.8	0.83	0.77	0.83	0.99	0.92	0.83	0.83	0.83	0.84	0.74	0.83	0.82	0.82	0.81	0.97	0.84	0.84	0.83	0.73	0.84	0.89	0.83	0.77	0.82	0.83	0.83	0.83	0.79	0.8
17072111	Pu2_IN1	0.76	0.77	0.77	0.77	0.76	0.74	0.77	0.74	0.77	0.77	0.76	0.77	0.77	0.77	0.77	0.76	0.77	0.73	0.76	0.77	0.73	0.77	0.77	0.76	0.76	0.77	0.77	0.77	0.73	0.77	0.77	0.77	0.76	0.77	0.77	0.77	0.77	0.74	0.78	0.76	0.77	0.74	0.77	0.77	0.77	0.77	0.73	0.74
18_72811	3L2_NC1	0.82	0.96	1	1	1	0.99	1	0.74	1	1	1	1	1	0.96	1	0.81	1	0.81	0.98	1	0.8	1	0.82	0.82	0.84	1	1	1	0.75	1	0.96	1	1	0.83	1	1	1	0.75	1	0.85	1	0.79	0.96	1	0.96	1	0.83	0.81
01020111H	2L1_IN1	0.97	0.8	0.81	0.83	0.81	0.8	0.8	0.73	0.81	0.83	0.82	0.83	0.83	0.8	0.81	0.98	0.81	0.81	0.83	0.83	0.81	0.82	0.92	0.98	0.81	0.81	0.81	0.83	0.76	0.81	0.8	0.82	0.81	0.92	0.83	0.83	0.81	0.75	0.83	0.86	0.81	0.8	0.8	0.81	0.8	0.81	0.77	0.79
15_10411	CI2_NC2	0.81	0.99	0.96	0.96	0.96	0.93	0.95	0.73	0.96	0.96	0.96	0.96	0.96	0.99	0.96	0.8	0.96	0.78	0.92	0.96	0.77	0.95	0.83	0.8	0.84	0.95	0.95	0.96	0.74	0.96	1	0.96	0.96	0.82	0.96	0.96	0.96	0.73	0.96	0.83	0.96	0.77	0.99	0.96	0.99	0.96	0.8	0.8
02030611D	1L2_IN	0.84	0.82	0.83	0.84	0.83	0.82	0.82	0.74	0.82	0.85	0.82	0.85	0.85	0.83	0.82	0.84	0.82	0.79	0.85	0.84	0.8	0.84	0.81	0.84	0.93	0.82	0.82	0.85	0.77	0.82	0.83	0.84	0.83	0.82	0.85	0.85	0.82	0.76	0.85	0.83	0.82	0.79	0.83	0.82	0.83	0.82	0.77	0.79
06030611M	3L3_IN	0.8	0.78	0.78	0.8	0.81	0.78	0.78	0.72	0.78	0.8	0.8	0.8	0.8	0.78	0.78	0.8	0.78	0.92	0.8	0.8	0.92	0.79	0.78	0.81	0.77	0.78	0.77	0.8	0.75	0.78	0.78	0.81	0.8	0.78	0.8	0.8	0.78	0.74	0.8	0.78	0.78	0.94	0.78	0.78	0.78	0.78	0.89	0.91
52_72811	FP1_IN1	0.79	0.86	0.87	0.87	0.86	0.83	0.87	0.71	0.87	0.87	0.86	0.87	0.87	0.86	0.87	0.78	0.87	0.75	0.83	0.87	0.75	0.86	0.81	0.78	0.81	0.87	0.87	0.87	0.73	0.87	0.86	0.86	0.86	0.8	0.87	0.87	0.87	0.71	0.87	0.8	0.87	0.76	0.87	0.87	0.86	0.87	0.78	0.78
30_72811	FP1_IN1	0.78	0.86	0.87	0.86	0.85	0.83	0.86	0.7	0.87	0.86	0.84	0.86	0.86	0.86	0.86	0.78	0.86	0.75	0.83	0.86	0.75	0.86	0.8	0.78	0.8	0.87	0.86	0.86	0.73	0.87	0.86	0.85	0.85	0.8	0.86	0.86	0.86	0.71	0.87	0.79	0.86	0.76	0.86	0.87	0.86	0.86	0.77	0.77
22_72811	3L2_NC1	0.92	0.79	0.8	0.81	0.81	0.79	0.8	0.72	0.8	0.81	0.82	0.81	0.81	0.79	0.8	0.91	0.8	0.76	0.78	0.81	0.75	0.81	0.92	0.91	0.81	0.8	0.8	0.81	0.72	0.81	0.79	0.82	0.81	0.91	0.81	0.81	0.8	0.7	0.81	0.85	0.8	0.75	0.79	0.8	0.79	0.8	0.77	0.77
19072111	Pu2_IN1	0.85	0.97	1	1	NA	0.97	1	NA	1	1	NA	1	1	0.97	1	0.85	1	0.81	0.99	1	0.82	0.99	0.86	0.84	0.88	1	0.99	1	0.81	1	0.97	NA	NA	0.86	1	1	1	0.82	1	0.84	1	0.8	0.97	1	0.97	1	0.79	0.81
18_10311	CI3_NC2	0.8	0.92	0.92	0.93	0.91	0.89	0.91	0.73	0.91	0.93	0.91	0.93	0.93	0.92	0.91	0.8	0.91	0.77	0.89	0.93	0.78	0.92	0.83	0.8	0.84	0.91	0.91	0.93	0.74	0.92	0.92	0.92	0.91	0.82	0.93	0.93	0.91	0.73	0.93	0.85	0.91	0.77	0.92	0.91	0.92	0.91	0.79	0.81
1_10511	CI4_NC2	0.8	0.99	0.96	0.96	0.96	0.93	0.96	0.73	0.96	0.96	0.96	0.96	0.96	0.99	0.96	0.8	0.96	0.78	0.92	0.96	0.77	0.95	0.82	0.8	0.84	0.95	0.95	0.96	0.74	0.96	0.99	0.96	0.96	0.82	0.96	0.96	0.96	0.73	0.96	0.83	0.95	0.76	0.99	0.96	0.99	0.96	0.8	0.8
29_120611	FP1_NC1	0.83	0.96	1	1	1	0.96	0.99	0.74	0.99	1	1	1	1	0.96	0.99	0.83	0.99	0.8	0.98	0.99	0.8	0.99	0.84	0.83	0.84	0.99	0.99	1	0.76	0.99	0.96	1	1	0.83	0.99	1	0.99	0.76	0.99	0.84	0.99	0.79	0.96	0.99	0.96	1	0.81	0.8
41072711	2L2_NC1	0.83	0.96	1	1	1	0.96	0.99	0.74	1	1	1	1	1	0.96	0.99	0.83	1	0.8	0.98	0.99	0.79	0.99	0.84	0.83	0.84	0.99	0.99	1	0.76	1	0.96	1	1	0.83	1	1	0.99	0.76	0.99	0.84	0.99	0.78	0.96	1	0.96	0.99	0.8	0.81
10_120611	FP1_NC1	0.81	0.96	1	1	1	0.96	0.99	0.74	0.99	1	1	1	1	0.96	0.99	0.81	1	0.78	0.95	0.99	0.78	0.99	0.83	0.81	0.84	0.99	0.99	1	0.75	0.99	0.96	1	1	0.83	0.99	1	0.99	0.74	0.99	0.83	0.99	0.77	0.96	0.99	0.96	0.99	0.81	0.8
53_72811	FP1_IN1	0.82	0.95	0.99	0.98	1	0.95	0.99	0.73	0.99	0.99	0.99	0.99	0.99	0.95	0.99	0.82	0.99	0.79	0.97	0.99	0.79	0.98	0.83	0.82	0.84	0.99	0.98	0.99	0.76	0.99	0.95	1	1	0.83	0.99	0.99	0.99	0.75	0.99	0.83	0.99	0.78	0.96	0.99	0.95	0.99	0.8	0.8
10072111	Pu1_IN1	0.83	0.96	1	0.99	1	0.96	0.99	0.74	1	1	1	1	1	0.96	0.99	0.83	1	0.8	0.98	0.99	0.8	0.99	0.84	0.83	0.85	0.99	0.99	1	0.77	0.99	0.96	1	1	0.83	1	1	0.99	0.76	0.99	0.84	0.99	0.79	0.96	0.99	0.96	1	0.81	0.8
9_10311	CI2_NC2	0.74	0.74	0.75	0.75	0.73	0.73	0.74	0.73	0.74	0.76	0.71	0.76	0.76	0.74	0.74	0.73	0.74	0.71	0.73	0.75	0.72	0.75	0.75	0.74	0.74	0.74	0.74	0.76	0.75	0.74	0.74	0.73	0.72	0.75	0.76	0.76	0.74	0.74	0.76	0.75	0.74	0.71	0.74	0.74	0.74	0.74	0.72	0.73
8072611	Pu2_IN1	0.83	0.96	1	1	1	0.96	0.99	0.74	1	1	1	1	1	0.96	0.99	0.83	1	0.8	0.98	1	0.79	0.99	0.84	0.83	0.85	0.99	0.99	1	0.76	1	0.96	1	1	0.83	1	0.99	1	0.76	0.99	0.84	0.99	0.79	0.96	1	0.96	1	0.8	0.81
4_10311	CI1_NC	0.8	0.97	0.96	0.95	0.96	0.92	0.95	0.73	0.95	0.96	0.96	0.96	0.96	0.97	0.96	0.8	0.96	0.78	0.91	0.95	0.77	0.95	0.82	0.8	0.84	0.95	0.95	0.96	0.74	0.96	0.97	0.96	0.96	0.82	0.96	0.96	0.96	0.73	0.96	0.83	0.95	0.77	0.97	0.96	0.97	0.96	0.8	0.8
03030611H	3L1_IN	0.73	0.7	0.71	0.73	0.73	0.7	0.71	0.81	0.7	0.73	0.72	0.73	0.73	0.7	0.7	0.72	0.7	0.72	0.73	0.74	0.72	0.73	0.69	0.73	0.69	0.71	0.7	0.73	0.94	0.7	0.7	0.74	0.74	0.69	0.73	0.74	0.7	0.8	0.73	0.7	0.71	0.71	0.7	0.71	0.7	0.71	0.69	0.7
1072711	3L3_NC1	0.8	0.97	0.96	0.95	0.96	0.92	0.95	0.73	0.95	0.96	0.96	0.96	0.96	0.97	0.95	0.8	0.96	0.77	0.92	0.96	0.77	0.95	0.82	0.8	0.83	0.95	0.95	0.96	0.73	0.95	0.97	0.96	0.97	0.81	0.96	0.96	0.96	0.72	0.96	0.82	0.95	0.76	0.97	0.96	0.97	0.96	0.79	0.8
02030611J	1L2_IN	0.84	0.82	0.82	0.84	0.83	0.81	0.81	0.73	0.82	0.84	0.82	0.84	0.84	0.82	0.82	0.83	0.82	0.79	0.84	0.84	0.8	0.83	0.81	0.84	0.92	0.82	0.81	0.84	0.77	0.82	0.82	0.83	0.83	0.81	0.84	0.84	0.82	0.76	0.84	0.83	0.82	0.79	0.82	0.82	0.82	0.82	0.76	0.78
25_120611	FP1_NC1	0.83	0.96	1	1	1	0.96	0.99	0.74	0.99	1	1	1	1	0.96	0.99	0.83	1	0.8	0.98	0.99	0.8	0.99	0.84	0.83	0.84	0.99	0.99	1	0.76	0.99	0.96	1	1	0.83	0.99	1	1	0.76	0.99	0.84	0.99	0.79	0.96	1	0.96	1	0.81	0.8
32072711	2L2_NC1	0.83	0.96	1	1	1	0.96	0.99	0.74	1	1	1	1	1	0.96	1	0.83	1	0.8	0.98	0.99	0.8	0.99	0.84	0.83	0.85	0.99	0.99	1	0.77	0.99	0.96	1	1	0.83	1	1	0.99	0.76	0.99	0.84	1	0.79	0.96	1	0.96	1	0.81	0.8
01020111F	2L1_IN1	0.73	0.72	0.74	0.76	0.73	0.73	0.73	0.93	0.73	0.76	0.72	0.76	0.76	0.73	0.73	0.74	0.74	0.74	0.76	0.76	0.74	0.75	0.73	0.74	0.73	0.73	0.73	0.76	0.84	0.73	0.73	0.73	0.73	0.73	0.76	0.76	0.74	0.98	0.76	0.73	0.73	0.74	0.73	0.74	0.73	0.74	0.7	0.74
31_72811	FP1_IN1	0.77	0.79	0.8	0.8	0.8	0.77	0.8	0.71	0.8	0.8	0.79	0.8	0.8	0.79	0.8	0.77	0.8	0.83	0.77	0.8	0.83	0.8	0.8	0.77	0.78	0.81	0.8	0.8	0.73	0.8	0.79	0.8	0.79	0.8	0.8	0.8	0.8	0.71	0.8	0.8	0.8	0.83	0.79	0.8	0.79	0.8	0.85	0.85
48_72711	2L2_NC1	0.83	0.96	0.99	0.99	1	0.95	0.98	0.74	0.99	0.99	1	0.99	0.99	0.96	0.99	0.82	0.99	0.79	0.97	0.99	0.79	0.99	0.83	0.82	0.84	0.99	0.99	0.99	0.76	0.99	0.96	1	1	0.83	0.99	0.99	0.99	0.76	0.99	0.84	0.99	0.78	0.96	0.99	0.96	0.99	0.8	0.8
18072711	3L3_NC1	0.84	0.96	0.96	0.96	NA	0.94	0.95	NA	0.96	0.96	NA	0.95	0.96	0.96	0.96	0.84	0.96	0.8	0.95	0.96	0.83	0.94	0.84	0.83	0.88	0.95	0.94	0.96	0.79	0.96	0.96	NA	NA	0.84	0.96	0.96	0.96	0.8	0.96	0.85	0.96	0.8	0.96	0.96	0.96	0.96	0.8	0.82
17072711	3L3_NC1	0.81	0.96	1	0.99	1	0.96	0.99	0.74	0.99	1	1	1	1	0.96	0.99	0.81	0.99	0.78	0.95	1	0.78	0.99	0.83	0.81	0.84	0.99	0.99	1	0.75	0.99	0.96	1	1	0.83	1	1	1	0.74	0.99	0.83	0.99	0.77	0.96	1	0.96	1	0.8	0.81
06030611G	3L3_IN	0.98	0.8	0.82	0.83	0.81	0.8	0.81	0.72	0.81	0.83	0.82	0.84	0.83	0.81	0.81	0.98	0.81	0.82	0.83	0.83	0.81	0.83	0.92	0.99	0.81	0.81	0.81	0.83	0.76	0.81	0.81	0.81	0.81	0.92	0.83	0.83	0.81	0.75	0.83	0.86	0.81	0.8	0.81	0.81	0.81	0.81	0.78	0.79
18072111	Pu2_IN1	0.83	0.96	1	0.99	1	0.96	0.99	0.74	1	1	1	1	1	0.96	0.99	0.83	1	0.8	0.98	1	0.79	0.99	0.84	0.83	0.84	0.99	0.99	1	0.77	0.99	0.96	1	1	0.83	1	1	0.99	0.76	0.99	0.84	0.99	0.79	0.96	1	0.96	1	0.81	0.81
50_72811	FP1_IN1	0.81	0.95	0.99	0.99	1	0.96	0.99	0.74	0.99	0.99	1	0.99	0.99	0.95	0.98	0.8	0.99	0.78	0.95	0.99	0.78	0.99	0.83	0.8	0.84	0.99	0.99	0.99	0.74	0.99	0.95	1	1	0.82	0.99	0.99	0.99	0.74	0.99	0.83	0.99	0.77	0.96	0.99	0.95	0.99	0.8	0.8
28_72711	3L3_NC1	0.77	0.8	0.81	0.81	0.8	0.78	0.8	0.72	0.81	0.81	0.8	0.81	0.81	0.8	0.81	0.77	0.81	0.87	0.77	0.8	0.89	0.8	0.8	0.77	0.78	0.81	0.8	0.81	0.72	0.81	0.8	0.81	0.8	0.79	0.81	0.81	0.81	0.72	0.81	0.8	0.81	0.88	0.8	0.81	0.8	0.81	0.91	0.97
3_72811	3L2_NC1	0.82	0.96	1	1	1	1	1	0.72	1	1	1	1	1	0.96	1	0.81	1	0.81	0.98	1	0.8	1	0.82	0.82	0.84	1	1	1	0.74	1	0.96	1	1	0.82	1	1	1	0.74	1	0.85	1	0.79	0.96	1	0.96	1	0.83	0.81
39_120611	FP1_NC1	0.81	0.96	1	1	1	0.96	0.99	0.74	0.99	1	1	1	1	0.96	0.99	0.81	1	0.78	0.95	0.99	0.78	0.99	0.83	0.81	0.84	0.99	0.99	1	0.74	0.99	0.96	1	1	0.83	1	1	0.99	0.74	0.99	0.83	0.99	0.77	0.96	1	0.96	0.99	0.81	0.8
40_72811	FP1_IN1	0.81	0.95	0.99	0.99	1	0.96	0.99	0.74	0.99	0.99	0.99	0.99	0.99	0.95	0.99	0.8	0.99	0.78	0.95	0.99	0.78	0.99	0.82	0.8	0.83	0.99	0.98	0.99	0.74	0.98	0.95	1	1	0.82	0.99	0.99	0.99	0.74	0.99	0.82	0.99	0.77	0.95	0.99	0.95	0.99	0.8	0.8
17_10411	CI2_NC2	0.8	0.82	0.82	0.82	0.83	0.79	0.82	0.73	0.82	0.82	0.82	0.82	0.82	0.82	0.82	0.79	0.82	0.83	0.79	0.82	0.83	0.81	0.82	0.79	0.8	0.82	0.82	0.82	0.73	0.82	0.82	0.83	0.83	0.82	0.82	0.82	0.82	0.72	0.82	0.82	0.82	0.84	0.82	0.82	0.82	0.82	0.86	0.86
01030611E	1L1_IN	0.79	0.76	0.77	0.78	0.79	0.76	0.77	0.71	0.77	0.79	0.79	0.79	0.79	0.76	0.77	0.79	0.77	0.91	0.79	0.78	0.92	0.78	0.77	0.8	0.76	0.77	0.76	0.79	0.74	0.77	0.77	0.79	0.79	0.77	0.79	0.78	0.77	0.74	0.79	0.77	0.77	0.98	0.76	0.77	0.76	0.77	0.87	0.9
01030611H	1L1_IN	0.81	0.78	0.79	0.81	0.81	0.78	0.78	0.71	0.79	0.81	0.81	0.81	0.81	0.78	0.79	0.81	0.79	0.89	0.8	0.8	0.89	0.8	0.79	0.81	0.78	0.78	0.78	0.81	0.76	0.79	0.79	0.81	0.81	0.79	0.81	0.81	0.79	0.75	0.81	0.8	0.79	0.88	0.78	0.79	0.78	0.79	0.84	0.87
62_72711	2L1_NC1	0.77	0.85	0.85	0.85	0.86	0.82	0.85	0.71	0.86	0.85	0.85	0.85	0.85	0.85	0.85	0.77	0.85	0.75	0.82	0.85	0.74	0.85	0.79	0.77	0.79	0.85	0.85	0.85	0.71	0.85	0.85	0.86	0.86	0.79	0.85	0.85	0.85	0.7	0.85	0.78	0.85	0.74	0.85	0.85	0.85	0.85	0.76	0.76
26072111	Pu2_IN1	0.83	0.96	1	0.99	1	0.96	0.99	0.74	1	ID	1	1	1	0.96	1	0.83	1	0.8	0.98	1	0.8	0.99	0.84	0.83	0.85	0.99	0.99	1	0.77	1	0.96	1	1	0.83	1	1	1	0.76	0.99	0.84	0.99	0.79	0.96	1	0.96	1	0.81	0.81
38_72811	FP1_IN1	0.81	0.95	0.99	0.99	1	0.96	0.99	0.74	0.99	0.99	1	0.99	0.99	0.95	0.99	0.8	0.99	0.78	0.95	0.99	0.77	0.98	0.83	0.8	0.84	0.99	0.98	0.99	0.74	0.99	0.95	1	1	0.82	0.99	0.99	0.99	0.73	0.99	0.83	0.99	0.77	0.95	0.99	0.95	0.99	0.8	0.8
65_72711	2L1_NC1	0.79	0.92	0.93	0.93	0.94	0.9	0.93	0.74	0.93	0.94	0.93	0.94	0.94	0.92	0.93	0.78	0.93	0.76	0.9	0.94	0.76	0.93	0.8	0.78	0.82	0.93	0.92	0.94	0.73	0.93	0.92	0.94	0.94	0.8	0.94	0.94	0.93	0.73	0.94	0.81	0.93	0.75	0.92	0.93	0.92	0.93	0.78	0.79
3_10611	CI4_NC2	0.81	0.99	0.96	0.96	0.96	0.93	0.95	0.73	0.96	0.96	0.96	0.96	0.96	0.99	0.96	0.8	0.96	0.78	0.92	0.96	0.77	0.95	0.82	0.8	0.85	0.96	0.95	0.96	0.74	0.96	1	0.96	0.96	0.82	0.96	0.96	0.96	0.73	0.96	0.84	0.96	0.76	1	0.96	1	0.96	0.8	0.8
7_72811	3L2_NC1	0.82	0.84	0.84	0.84	0.83	0.83	0.84	0.73	0.84	0.84	0.82	0.84	0.84	0.84	0.84	0.81	0.84	0.87	0.82	0.84	0.86	0.84	0.82	0.82	0.83	0.84	0.84	0.84	0.76	0.84	0.84	0.83	0.83	0.82	0.84	0.84	0.84	0.75	0.84	0.83	0.84	0.84	0.84	0.84	0.84	0.84	0.88	0.86
1_10411	CI1_NC	0.8	0.87	0.88	0.88	0.87	0.84	0.87	0.71	0.88	0.88	0.86	0.88	0.88	0.87	0.88	0.79	0.88	0.76	0.84	0.88	0.76	0.87	0.82	0.79	0.82	0.88	0.87	0.88	0.74	0.88	0.87	0.87	0.87	0.81	0.88	0.88	0.88	0.72	0.88	0.8	0.88	0.77	0.87	0.88	0.87	0.88	0.78	0.79
2_10311	CI1_NC	0.93	0.82	0.83	0.84	0.82	0.81	0.82	0.74	0.83	0.84	0.83	0.84	0.84	0.82	0.83	0.93	0.83	0.78	0.8	0.83	0.77	0.83	0.95	0.93	0.83	0.83	0.83	0.84	0.74	0.83	0.83	0.83	0.82	0.95	0.84	0.84	0.83	0.73	0.84	0.88	0.83	0.77	0.83	0.83	0.83	0.83	0.79	0.79
14072111	Pu1_IN1	0.79	0.79	0.79	0.79	0.78	0.76	0.79	0.72	0.79	0.79	0.79	0.79	0.79	0.79	0.79	0.79	0.79	0.9	0.78	0.79	0.91	0.79	0.8	0.79	0.78	0.79	0.79	0.79	0.74	0.79	0.79	0.79	0.78	0.8	0.79	0.79	0.79	0.74	0.79	0.81	0.79	0.96	0.79	0.79	0.78	0.79	0.9	0.91
04030611A	3L2_IN	0.97	0.8	0.82	0.83	0.81	0.8	0.81	0.72	0.81	0.83	0.81	0.83	0.83	0.8	0.81	0.97	0.81	0.81	0.83	0.83	0.8	0.82	0.91	0.98	0.81	0.81	0.81	0.83	0.76	0.81	0.8	0.81	0.8	0.92	0.83	0.83	0.81	0.74	0.83	0.85	0.81	0.8	0.8	0.81	0.8	0.81	0.77	0.79
06030611H	3L3_IN	0.82	0.78	0.79	0.8	0.81	0.78	0.78	0.72	0.79	0.81	0.81	0.81	0.81	0.78	0.79	0.82	0.79	0.89	0.81	0.8	0.89	0.8	0.79	0.82	0.78	0.79	0.78	0.81	0.76	0.79	0.79	0.81	0.81	0.8	0.81	0.81	0.79	0.75	0.81	0.8	0.79	0.89	0.78	0.79	0.78	0.79	0.85	0.88
01030611D	1L1_IN	0.8	0.76	0.77	0.79	0.8	0.77	0.77	0.72	0.77	0.79	0.8	0.79	0.79	0.77	0.77	0.8	0.77	0.91	0.79	0.79	0.93	0.78	0.77	0.8	0.76	0.77	0.77	0.79	0.75	0.77	0.77	0.8	0.79	0.78	0.79	0.79	0.77	0.74	0.79	0.78	0.77	0.97	0.77	0.77	0.77	0.77	0.87	0.91
20_120611	FP1_NC1	0.79	0.92	0.93	0.93	0.92	0.9	0.93	0.72	0.93	0.93	0.92	0.93	0.93	0.92	0.93	0.79	0.93	0.76	0.9	0.93	0.76	0.92	0.81	0.79	0.83	0.92	0.92	0.93	0.73	0.93	0.92	0.93	0.92	0.81	0.94	0.93	0.93	0.73	0.93	0.82	0.93	0.75	0.92	0.93	0.92	0.93	0.78	0.79
29_72811	FP1_IN1	0.8	0.95	0.99	0.99	1	0.96	0.99	0.74	0.99	0.99	1	0.99	0.99	0.95	0.98	0.8	0.98	0.77	0.94	0.99	0.77	0.99	0.83	0.8	0.84	0.99	0.99	0.99	0.74	0.99	0.95	1	1	0.82	0.99	0.99	0.98	0.73	0.99	0.83	0.99	0.76	0.95	0.98	0.95	0.98	0.8	0.8
04030611K	3L2_IN	0.98	0.8	0.82	0.83	0.81	0.8	0.81	0.71	0.81	0.83	0.81	0.83	0.83	0.8	0.81	0.98	0.81	0.82	0.83	0.83	0.81	0.82	0.92	0.99	0.81	0.81	0.81	0.83	0.76	0.81	0.8	0.81	0.8	0.92	0.83	0.83	0.81	0.75	0.83	0.86	0.81	0.8	0.8	0.81	0.8	0.81	0.78	0.79
15_10311	CI3_NC2	0.77	0.76	0.77	0.77	0.76	0.75	0.76	0.75	0.76	0.78	0.74	0.78	0.78	0.76	0.76	0.76	0.76	0.74	0.76	0.77	0.74	0.77	0.77	0.77	0.75	0.76	0.76	0.78	0.76	0.76	0.76	0.76	0.75	0.76	0.77	0.78	0.76	0.75	0.78	0.77	0.77	0.74	0.76	0.76	0.76	0.76	0.73	0.75
15_120611	FP1_NC1	0.79	0.92	0.94	0.93	0.92	0.9	0.93	0.72	0.93	0.94	0.92	0.94	0.93	0.92	0.93	0.78	0.93	0.76	0.9	0.94	0.76	0.92	0.82	0.79	0.83	0.93	0.93	0.94	0.73	0.94	0.92	0.93	0.92	0.81	0.94	0.93	0.93	0.72	0.93	0.82	0.93	0.75	0.93	0.93	0.93	0.93	0.78	0.79
61072711	2L1_NC1	0.8	0.8	0.82	0.81	0.82	0.78	0.81	0.74	0.81	0.81	0.82	0.81	0.81	0.8	0.81	0.79	0.81	0.84	0.78	0.81	0.83	0.81	0.82	0.79	0.8	0.81	0.81	0.81	0.73	0.81	0.8	0.83	0.82	0.82	0.81	0.81	0.81	0.72	0.81	0.82	0.81	0.83	0.8	0.81	0.8	0.81	0.87	0.86
8_10311	CI2_NC2	0.86	0.85	0.85	0.85	0.86	0.83	0.84	0.74	0.85	0.85	0.86	0.85	0.85	0.85	0.85	0.86	0.85	0.8	0.82	0.85	0.79	0.85	0.89	0.86	0.85	0.85	0.85	0.85	0.75	0.85	0.85	0.86	0.85	0.89	0.85	0.85	0.85	0.74	0.85	0.93	0.85	0.78	0.85	0.85	0.85	0.85	0.81	0.81
40072711	2L2_NC1	0.81	0.96	1	0.99	1	0.96	0.99	0.74	0.99	1	1	1	1	0.96	0.99	0.81	0.99	0.78	0.95	1	0.78	0.99	0.83	0.81	0.84	0.99	0.98	1	0.75	0.99	0.96	1	1	0.83	1	1	0.99	0.74	0.99	0.83	0.99	0.77	0.96	0.99	0.96	1	0.8	0.81
19_120611	FP1_NC1	0.83	0.96	1	1	1	0.96	0.99	0.74	1	1	1	1	1	0.96	0.99	0.83	1	0.8	0.98	0.99	0.8	0.99	0.84	0.83	0.85	0.99	0.99	1	0.76	0.99	0.96	1	1	0.83	0.99	1	1	0.76	0.99	0.84	0.99	0.79	0.96	1	0.96	1	0.81	0.8
19072711	3L3_NC1	0.8	0.95	0.96	0.96	0.97	0.92	0.95	0.74	0.96	0.96	0.96	0.96	0.96	0.96	0.95	0.8	0.95	0.77	0.91	0.95	0.77	0.95	0.82	0.8	0.83	0.95	0.95	0.96	0.74	0.96	0.96	0.97	0.97	0.81	0.96	0.96	0.95	0.73	0.95	0.83	0.95	0.76	0.96	0.96	0.95	0.96	0.8	0.8
02030611C	1L2_IN	0.8	0.77	0.79	0.8	0.81	0.78	0.78	0.73	0.78	0.8	0.81	0.8	0.8	0.78	0.78	0.8	0.79	0.91	0.81	0.8	0.92	0.8	0.78	0.8	0.77	0.78	0.78	0.8	0.75	0.78	0.78	0.81	0.81	0.78	0.8	0.8	0.78	0.75	0.8	0.78	0.78	0.94	0.78	0.79	0.78	0.79	0.87	0.95
28_120611	FP1_NC1	0.83	0.96	1	1	1	0.96	0.99	0.74	1	1	1	1	1	0.96	0.99	0.83	1	0.8	0.98	0.99	0.8	0.99	0.84	0.83	0.85	0.99	0.99	1	0.76	0.99	0.96	1	1	0.83	0.99	1	0.99	0.76	0.99	0.84	1	0.79	0.96	1	0.96	1	0.81	0.8
29_72711	3L3_NC1	0.77	0.78	0.79	0.79	0.78	0.76	0.78	0.7	0.79	0.79	0.77	0.79	0.79	0.78	0.79	0.76	0.79	0.83	0.75	0.79	0.82	0.78	0.79	0.76	0.77	0.79	0.79	0.79	0.72	0.79	0.78	0.79	0.78	0.79	0.79	0.79	0.79	0.7	0.79	0.79	0.79	0.83	0.78	0.79	0.78	0.79	0.85	0.85
13072711	3L3_NC1	0.8	0.96	0.95	0.96	0.96	0.92	0.95	0.74	0.96	0.95	0.95	0.95	0.95	0.96	0.95	0.8	0.95	0.77	0.92	0.95	0.77	0.95	0.82	0.8	0.84	0.95	0.95	0.95	0.74	0.95	0.96	0.96	0.96	0.81	0.95	0.96	0.95	0.74	0.95	0.83	0.95	0.76	0.96	0.95	0.96	0.95	0.8	0.8
60072711	2L1_NC1	0.83	0.96	1	0.99	1	0.96	0.99	0.74	1	1	1	1	1	0.96	1	0.83	1	0.8	0.98	1	0.8	0.99	0.84	0.83	0.85	0.99	0.99	1	0.77	1	0.96	1	1	0.83	1	1	1	0.76	0.99	0.84	0.99	0.79	0.97	1	0.96	1	0.81	0.81
01030611F	1L1_IN	0.83	0.9	0.9	0.92	0.93	0.89	0.89	0.72	0.9	0.92	0.92	0.93	0.92	0.91	0.9	0.83	0.9	0.79	0.92	0.92	0.79	0.92	0.8	0.83	0.81	0.9	0.9	0.92	0.76	0.9	0.91	0.93	0.93	0.8	0.92	0.92	0.9	0.75	0.92	0.81	0.9	0.78	0.91	0.9	0.91	0.9	0.76	0.78
2072711	3L3_NC1	0.81	0.96	0.96	0.96	0.97	0.92	0.95	0.74	0.96	0.97	0.96	0.96	0.97	0.96	0.96	0.8	0.96	0.78	0.92	0.96	0.78	0.96	0.82	0.8	0.84	0.95	0.96	0.97	0.74	0.96	0.96	0.97	0.97	0.81	0.97	0.96	0.96	0.74	0.96	0.84	0.96	0.76	0.96	0.96	0.96	0.96	0.8	0.8
3072611	3L1_NC1	0.83	0.96	1	1	1	0.96	0.99	0.74	1	1	1	1	1	0.96	1	0.83	1	0.8	0.98	1	0.8	0.99	0.84	0.83	0.85	0.99	0.99	1	0.77	1	0.96	1	1	0.83	1	1	1	0.76	0.99	0.84	1	0.79	0.96	1	0.96	1	0.81	0.81
5072111	Pu1_IN1	0.83	0.96	1	0.99	1	0.96	0.99	0.74	0.99	0.99	1	1	0.99	0.96	0.99	0.82	0.99	0.79	0.97	1	0.79	0.98	0.84	0.82	0.85	0.99	0.99	0.99	0.76	0.99	0.96	1	1	0.83	0.99	0.99	0.99	0.76	0.99	0.84	0.99	0.78	0.96	0.99	0.96	0.99	0.8	0.8
03030611G	3L1_IN	0.97	0.81	0.82	0.83	0.81	0.8	0.81	0.72	0.81	0.84	0.82	0.84	0.83	0.81	0.81	0.98	0.82	0.82	0.83	0.83	0.81	0.83	0.92	0.99	0.81	0.81	0.81	0.84	0.76	0.81	0.81	0.82	0.81	0.92	0.84	0.83	0.81	0.75	0.83	0.86	0.81	0.81	0.81	0.81	0.81	0.82	0.78	0.79
22_120611	FP1_NC1	0.83	0.96	1	1	1	0.96	0.99	0.74	1	1	1	1	1	0.96	0.99	0.83	1	0.8	0.98	0.99	0.8	0.99	0.84	0.83	0.85	0.99	0.99	1	0.76	1	0.96	1	1	0.83	0.99	1	0.99	0.76	0.99	0.84	0.99	0.79	0.96	1	0.96	1	0.8	0.8
16072711	3L3_NC1	0.86	0.84	0.84	0.85	0.85	0.82	0.84	0.73	0.84	0.85	0.85	0.85	0.85	0.84	0.84	0.86	0.84	0.8	0.81	0.84	0.79	0.84	0.9	0.86	0.86	0.84	0.84	0.85	0.75	0.84	0.84	0.85	0.84	0.89	0.85	0.85	0.84	0.74	0.85	0.97	0.84	0.78	0.84	0.84	0.84	0.84	0.8	0.82
25072011	3L1_NC1	0.82	0.96	0.99	0.99	1	0.96	0.98	0.74	0.99	1	1	1	1	0.96	0.99	0.81	0.99	0.78	0.95	0.99	0.78	0.99	0.84	0.81	0.84	0.98	0.99	1	0.75	0.99	0.96	1	1	0.83	1	0.99	0.99	0.74	0.99	0.83	0.99	0.77	0.96	0.99	0.96	0.99	0.81	0.81
44072711	2L2_NC1	0.79	0.79	0.8	0.8	0.8	0.78	0.79	0.73	0.8	0.8	0.8	0.81	0.81	0.79	0.8	0.78	0.8	0.88	0.78	0.81	0.91	0.8	0.79	0.78	0.78	0.79	0.79	0.81	0.73	0.8	0.79	0.81	0.8	0.78	0.81	0.8	0.8	0.73	0.81	0.8	0.79	0.9	0.79	0.8	0.79	0.8	0.91	0.98
23072011	3L1_NC1	0.83	0.96	1	0.99	1	0.96	0.99	0.74	1	1	1	1	1	0.96	0.99	0.83	1	0.8	0.98	1	0.8	0.99	0.84	0.83	0.85	0.99	0.99	1	0.77	1	0.96	1	1	0.83	1	1	1	0.76	0.99	0.84	0.99	0.79	0.96	1	0.96	1	0.81	0.81
27_120611	FP1_NC1	0.83	0.96	1	1	1	0.96	0.99	0.74	0.99	1	1	1	1	0.96	0.99	0.82	0.99	0.79	0.98	0.99	0.79	0.99	0.84	0.83	0.85	0.99	0.99	1	0.76	1	0.96	1	1	0.83	0.99	1	0.99	0.76	0.99	0.84	0.99	0.78	0.96	0.99	0.96	1	0.81	0.8
01030611I	1L1_IN	0.98	0.8	0.81	0.83	0.81	0.8	0.8	0.72	0.81	0.83	0.82	0.83	0.83	0.8	0.81	0.97	0.81	0.81	0.83	0.83	0.81	0.82	0.92	0.98	0.81	0.8	0.81	0.83	0.76	0.81	0.8	0.82	0.81	0.92	0.83	0.83	0.81	0.74	0.83	0.86	0.81	0.8	0.8	0.81	0.8	0.81	0.77	0.79
3072711	3L3_NC1	0.95	0.82	0.83	0.83	0.81	0.8	0.82	0.72	0.83	0.83	0.82	0.83	0.83	0.82	0.83	0.94	0.83	0.78	0.8	0.83	0.78	0.83	0.95	0.94	0.83	0.82	0.83	0.83	0.74	0.83	0.82	0.81	0.81	0.94	0.83	0.83	0.83	0.72	0.83	0.88	0.83	0.77	0.82	0.83	0.82	0.83	0.78	0.8
76072711	2L1_NC1	0.81	0.79	0.8	0.81	0.82	0.78	0.8	0.74	0.8	0.81	0.82	0.81	0.81	0.79	0.8	0.8	0.8	0.85	0.79	0.81	0.84	0.81	0.81	0.8	0.79	0.8	0.8	0.81	0.74	0.8	0.79	0.82	0.82	0.81	0.81	0.81	0.8	0.74	0.81	0.81	0.8	0.85	0.79	0.8	0.79	0.8	0.86	0.85
8072711	3L3_NC1	0.96	0.81	0.82	0.83	0.81	0.8	0.81	0.72	0.82	0.83	0.82	0.83	0.83	0.81	0.82	0.95	0.82	0.8	0.81	0.83	0.79	0.83	0.93	0.96	0.81	0.81	0.82	0.83	0.75	0.82	0.81	0.81	0.81	0.93	0.83	0.83	0.82	0.74	0.83	0.87	0.82	0.78	0.81	0.82	0.81	0.82	0.78	0.79
11_120611	FP1_NC1	0.81	0.96	1	0.99	1	0.96	0.99	0.74	1	1	1	1	1	0.96	0.99	0.81	0.99	0.78	0.95	0.99	0.78	0.98	0.84	0.81	0.84	0.98	0.99	1	0.74	0.99	0.96	1	1	0.83	1	0.99	0.99	0.74	0.99	0.83	0.99	0.77	0.96	0.99	0.96	0.99	0.81	0.81
02030611G	1L2_IN	0.8	0.77	0.77	0.79	0.8	0.77	0.77	0.71	0.77	0.79	0.8	0.79	0.79	0.77	0.77	0.8	0.77	0.9	0.79	0.79	0.88	0.78	0.78	0.81	0.77	0.77	0.77	0.79	0.75	0.77	0.77	0.8	0.8	0.78	0.79	0.79	0.77	0.74	0.79	0.78	0.77	0.89	0.77	0.77	0.77	0.77	0.85	0.87
7_10611	CI4_NC2	0.8	1	0.96	0.96	0.96	0.93	0.95	0.73	0.96	0.96	0.96	0.96	0.96	0.99	0.96	0.8	0.96	0.78	0.92	0.96	0.77	0.95	0.83	0.8	0.84	0.95	0.95	0.96	0.74	0.96	1	0.96	0.96	0.82	0.96	0.96	0.96	0.73	0.96	0.83	0.96	0.76	0.99	0.96	1	0.96	0.8	0.8
06030611F	3L3_IN	0.86	0.82	0.82	0.84	0.85	0.82	0.81	0.75	0.82	0.84	0.84	0.84	0.84	0.82	0.82	0.85	0.82	0.8	0.84	0.84	0.8	0.83	0.83	0.86	0.83	0.81	0.81	0.84	0.77	0.82	0.82	0.85	0.85	0.83	0.84	0.84	0.82	0.77	0.85	0.84	0.82	0.8	0.82	0.82	0.82	0.82	0.77	0.79
5_10311	CI1_NC	0.81	0.97	0.96	0.96	0.96	0.92	0.95	0.73	0.96	0.96	0.96	0.96	0.96	0.97	0.96	0.8	0.96	0.78	0.92	0.96	0.78	0.95	0.82	0.8	0.84	0.95	0.95	0.96	0.74	0.96	0.97	0.96	0.96	0.82	0.96	0.96	0.96	0.73	0.96	0.83	0.96	0.77	0.97	0.96	0.97	0.96	0.8	0.8
20072111	Pu2_IN1	0.81	0.96	1	1	1	0.96	0.99	0.74	0.99	1	1	1	1	0.96	0.99	0.81	1	0.78	0.95	0.99	0.78	0.99	0.83	0.81	0.84	0.99	0.99	1	0.75	0.99	0.96	1	1	0.83	1	1	0.99	0.74	0.99	0.83	0.99	0.77	0.96	1	0.96	1	0.81	0.81
01020111B	2L1_IN1	0.8	0.78	0.79	0.8	0.8	0.78	0.78	0.72	0.78	0.8	0.8	0.8	0.8	0.78	0.78	0.81	0.78	0.89	0.8	0.8	0.88	0.8	0.78	0.81	0.78	0.78	0.78	0.8	0.76	0.78	0.78	0.81	0.8	0.79	0.8	0.8	0.78	0.75	0.8	0.79	0.78	0.88	0.78	0.78	0.78	0.78	0.84	0.87
74072711	2L1_NC1	0.8	0.8	0.82	0.81	0.81	0.78	0.81	0.73	0.81	0.81	0.82	0.81	0.81	0.81	0.81	0.79	0.81	0.84	0.78	0.81	0.83	0.8	0.82	0.79	0.81	0.81	0.81	0.81	0.73	0.82	0.81	0.82	0.81	0.82	0.81	0.81	0.81	0.72	0.81	0.81	0.81	0.83	0.81	0.81	0.81	0.82	0.86	0.85
28072011	3L1_NC1	0.83	0.96	1	1	1	0.96	0.99	0.74	1	0.99	1	1	1	0.96	0.99	0.83	1	0.8	0.98	0.99	0.8	0.99	0.84	0.83	0.85	0.99	0.99	0.99	0.77	1	0.96	1	1	0.83	1	1	1	0.76	0.99	0.84	0.99	0.79	0.96	1	0.96	1	0.8	0.81
02030611I	1L2_IN	0.77	0.73	0.74	0.75	0.76	0.73	0.73	0.72	0.74	0.76	0.76	0.76	0.76	0.73	0.73	0.78	0.74	0.75	0.75	0.75	0.76	0.75	0.76	0.78	0.74	0.73	0.73	0.76	0.75	0.73	0.73	0.77	0.76	0.76	0.76	0.76	0.73	0.74	0.76	0.75	0.73	0.75	0.73	0.73	0.73	0.74	0.71	0.74
11072111	Pu1_IN1	0.95	0.82	0.83	0.83	0.81	0.8	0.82	0.72	0.83	0.83	0.82	0.83	0.83	0.82	0.83	0.94	0.83	0.78	0.8	0.83	0.78	0.83	0.96	0.95	0.83	0.82	0.83	0.84	0.74	0.83	0.82	0.82	0.81	0.95	0.84	0.84	0.83	0.72	0.83	0.88	0.83	0.77	0.82	0.83	0.82	0.83	0.79	0.8
35_72811	FP1_IN1	0.79	0.86	0.87	0.86	0.86	0.83	0.87	0.71	0.87	0.87	0.85	0.87	0.87	0.86	0.87	0.78	0.87	0.75	0.83	0.87	0.76	0.86	0.81	0.78	0.81	0.87	0.87	0.87	0.73	0.87	0.86	0.86	0.86	0.8	0.87	0.87	0.87	0.71	0.87	0.8	0.87	0.76	0.87	0.87	0.86	0.87	0.78	0.78
37_120611	FP1_NC1	0.83	0.96	1	1	1	0.96	0.99	0.74	1	1	1	1	1	0.96	0.99	0.83	1	0.8	0.98	0.99	0.8	0.99	0.84	0.83	0.85	0.99	0.99	1	0.77	0.99	0.96	1	1	0.83	0.99	1	0.99	0.76	0.99	0.84	1	0.79	0.96	0.99	0.96	1	0.81	0.8
8972711	2L1_NC1	0.83	0.96	1	1	1	0.96	0.99	0.74	0.99	1	1	1	1	0.96	0.99	0.83	0.99	0.8	0.98	0.99	0.8	0.99	0.84	0.83	0.84	0.99	0.99	1	0.77	0.99	0.96	1	1	0.83	0.99	0.99	0.99	0.76	0.99	0.84	0.99	0.79	0.96	0.99	0.96	0.99	0.81	0.8
25072111	Pu2_IN1	0.83	0.96	1	0.99	1	0.96	0.99	0.74	1	1	1	1	1	0.96	0.99	0.83	1	0.8	0.98	1	0.79	0.99	0.84	0.83	0.85	0.99	0.99	1	0.76	1	0.96	1	1	0.83	1	0.99	1	0.76	0.99	0.84	0.99	0.79	0.96	0.99	0.96	1	0.81	0.81
04030611L	3L2_IN	0.81	0.78	0.79	0.8	0.8	0.78	0.78	0.71	0.78	0.8	0.8	0.81	0.8	0.78	0.78	0.81	0.79	0.88	0.8	0.8	0.89	0.8	0.79	0.81	0.78	0.78	0.78	0.81	0.76	0.78	0.78	0.8	0.8	0.79	0.81	0.8	0.78	0.75	0.81	0.8	0.79	0.88	0.78	0.79	0.78	0.79	0.84	0.88
16_10411	CI2_NC2	0.8	0.82	0.82	0.82	0.83	0.79	0.82	0.73	0.82	0.82	0.82	0.82	0.82	0.82	0.82	0.79	0.82	0.83	0.79	0.82	0.83	0.81	0.82	0.79	0.8	0.82	0.82	0.82	0.73	0.82	0.82	0.83	0.83	0.83	0.82	0.82	0.82	0.72	0.82	0.82	0.82	0.83	0.82	0.82	0.82	0.82	0.86	0.86
21_10411	CI4_NC2	0.75	0.74	0.75	0.75	0.74	0.73	0.74	0.74	0.75	0.76	0.72	0.76	0.76	0.74	0.74	0.74	0.74	0.72	0.73	0.75	0.72	0.75	0.75	0.74	0.74	0.74	0.74	0.75	0.75	0.75	0.74	0.74	0.74	0.75	0.75	0.76	0.74	0.74	0.76	0.76	0.74	0.72	0.74	0.75	0.74	0.75	0.72	0.73
20_72811	3L2_NC1	0.85	0.8	0.81	0.82	0.84	0.8	0.8	0.74	0.8	0.82	0.85	0.82	0.82	0.8	0.8	0.84	0.8	0.77	0.79	0.81	0.78	0.81	0.85	0.85	0.81	0.8	0.8	0.82	0.73	0.8	0.8	0.85	0.84	0.85	0.82	0.82	0.8	0.73	0.82	0.92	0.8	0.77	0.8	0.8	0.8	0.8	0.78	0.79
16_120611	FP1_NC1	0.81	0.96	0.99	0.99	1	0.96	0.98	0.74	0.99	0.99	1	1	0.99	0.96	0.99	0.8	0.99	0.78	0.95	0.99	0.78	0.99	0.83	0.81	0.84	0.99	0.99	1	0.74	0.99	0.96	1	1	0.83	0.99	0.99	0.99	0.74	0.99	0.83	0.99	0.77	0.96	0.99	0.96	0.99	0.81	0.8
4_120611	FP1_NC1	0.83	0.96	1	1	1	0.96	0.99	0.74	0.99	1	1	1	0.99	0.96	0.99	0.82	0.99	0.8	0.98	0.99	0.8	0.99	0.84	0.83	0.84	0.99	0.99	0.99	0.76	0.99	0.96	1	1	0.83	0.99	0.99	0.99	0.76	0.99	0.84	0.99	0.79	0.96	0.99	0.96	0.99	0.81	0.8
10072611	Pu2_IN1	0.83	0.96	1	1	1	0.96	0.99	0.74	1	1	1	1	1	0.96	1	0.83	1	0.8	0.98	1	0.8	0.99	0.84	0.83	0.85	0.99	0.99	1	0.77	1	0.96	1	1	0.83	1	1	1	0.76	0.99	0.84	1	0.79	0.96	1	0.96	1	0.81	0.81
38072711	2L2_NC1	0.83	0.96	1	1	1	0.96	0.99	0.74	1	1	1	1	1	0.96	0.99	0.82	0.99	0.79	0.97	0.99	0.79	0.99	0.84	0.82	0.85	0.99	0.99	1	0.76	0.99	0.96	1	1	0.83	0.99	1	0.99	0.76	0.99	0.84	1	0.78	0.96	0.99	0.96	0.99	0.8	0.8
03030611F	3L1_IN	0.89	0.82	0.83	0.84	0.85	0.82	0.82	0.74	0.82	0.85	0.85	0.85	0.85	0.82	0.82	0.89	0.82	0.83	0.84	0.84	0.82	0.84	0.87	0.9	0.84	0.82	0.82	0.85	0.78	0.82	0.82	0.85	0.84	0.87	0.85	0.85	0.82	0.76	0.85	0.94	0.82	0.81	0.82	0.82	0.82	0.82	0.79	0.81
1072111	Pu1_IN1	0.81	0.96	0.99	0.99	1	0.96	0.98	0.74	0.99	0.99	1	0.99	0.99	0.96	0.99	0.81	0.99	0.78	0.95	0.99	0.78	0.99	0.84	0.81	0.84	0.98	0.98	0.99	0.74	0.99	0.96	1	1	0.83	1	0.99	0.99	0.74	0.99	0.83	0.98	0.77	0.96	0.99	0.96	0.99	0.8	0.81
01030611G	1L1_IN	0.82	0.94	0.92	0.94	0.95	0.91	0.91	0.73	0.92	0.94	0.94	0.95	0.94	0.94	0.92	0.82	0.92	0.8	0.94	0.94	0.8	0.94	0.79	0.82	0.81	0.92	0.91	0.94	0.76	0.92	0.94	0.95	0.95	0.79	0.94	0.94	0.92	0.75	0.94	0.81	0.92	0.79	0.94	0.92	0.94	0.92	0.77	0.79
47_72811	FP1_IN1	0.83	0.96	1	1	1	0.99	1	0.74	1	1	1	1	1	0.96	1	0.82	1	0.82	0.98	1	0.81	1	0.83	0.83	0.84	1	1	1	0.76	1	0.96	1	1	0.84	1	1	1	0.76	1	0.86	1	0.8	0.96	1	0.96	1	0.83	0.81
37072711	2L2_NC1	0.81	0.96	1	1	1	0.96	0.99	0.74	0.99	1	1	1	1	0.96	0.99	0.81	1	0.78	0.95	0.99	0.78	0.99	0.83	0.81	0.84	0.99	0.99	1	0.75	0.99	0.96	1	1	0.83	1	1	0.99	0.74	0.99	0.83	0.99	0.77	0.96	1	0.96	0.99	0.81	0.81
12_72811	3L2_NC1	0.85	0.86	0.87	0.87	0.87	0.86	0.86	0.72	0.87	0.87	0.86	0.87	0.87	0.86	0.87	0.84	0.87	0.79	0.85	0.87	0.78	0.86	0.85	0.85	0.83	0.87	0.87	0.87	0.74	0.87	0.86	0.87	0.86	0.86	0.87	0.87	0.87	0.73	0.87	0.88	0.87	0.78	0.86	0.87	0.86	0.87	0.8	0.79
17_10311	CI3_NC2	0.8	0.98	0.96	0.96	0.96	0.92	0.95	0.73	0.96	0.96	0.96	0.96	0.96	0.97	0.96	0.8	0.96	0.78	0.92	0.96	0.78	0.95	0.83	0.8	0.84	0.95	0.95	0.96	0.74	0.96	0.98	0.96	0.96	0.82	0.96	0.96	0.96	0.73	0.96	0.83	0.95	0.77	0.98	0.96	0.98	0.96	0.8	0.8
66_72711	2L1_NC1	0.79	0.84	0.85	0.85	0.85	0.83	0.85	0.7	0.85	0.86	0.85	0.86	0.86	0.84	0.85	0.78	0.85	0.76	0.83	0.86	0.75	0.85	0.79	0.79	0.79	0.85	0.84	0.86	0.73	0.85	0.84	0.85	0.85	0.79	0.86	0.86	0.85	0.71	0.86	0.79	0.84	0.75	0.84	0.85	0.84	0.85	0.76	0.77
26_72711	3L3_NC1	0.93	0.81	0.82	0.82	0.81	0.8	0.82	0.72	0.82	0.83	0.82	0.83	0.83	0.82	0.82	0.93	0.82	0.78	0.79	0.82	0.77	0.82	0.94	0.93	0.83	0.82	0.82	0.83	0.73	0.83	0.81	0.81	0.81	0.93	0.83	0.83	0.82	0.72	0.83	0.87	0.82	0.76	0.82	0.82	0.81	0.82	0.78	0.79
31_120611	FP1_NC1	0.83	0.96	1	1	1	0.96	0.99	0.74	1	1	1	1	1	0.96	0.99	0.83	1	0.8	0.98	0.99	0.8	0.99	0.84	0.83	0.85	0.99	0.99	1	0.77	0.99	0.96	1	1	0.83	0.99	1	0.99	0.76	0.99	0.84	1	0.79	0.96	0.99	0.96	1	0.81	0.8
28_72811	FP1_IN1	0.8	0.95	0.98	0.99	1	0.95	0.98	0.74	0.98	0.99	0.99	0.99	0.99	0.95	0.98	0.8	0.98	0.77	0.94	0.99	0.77	0.98	0.82	0.8	0.83	0.98	0.98	0.99	0.74	0.98	0.95	1	1	0.82	0.99	0.99	0.98	0.73	0.99	0.83	0.98	0.76	0.95	0.98	0.95	0.98	0.8	0.8
94_72711	3L2_NC1	0.78	0.79	0.8	0.8	0.81	0.77	0.79	0.73	0.8	0.8	0.81	0.8	0.8	0.79	0.79	0.78	0.79	0.89	0.78	0.8	0.91	0.8	0.79	0.78	0.78	0.79	0.79	0.8	0.73	0.79	0.79	0.81	0.8	0.78	0.8	0.8	0.79	0.73	0.8	0.8	0.79	0.9	0.79	0.8	0.79	0.79	0.9	0.96
04030611H	3L2_IN	0.98	0.8	0.82	0.83	0.82	0.8	0.81	0.72	0.81	0.83	0.82	0.83	0.83	0.81	0.81	0.98	0.81	0.81	0.83	0.83	0.81	0.82	0.92	0.98	0.81	0.81	0.81	0.83	0.76	0.81	0.81	0.82	0.81	0.92	0.83	0.83	0.81	0.75	0.83	0.86	0.81	0.8	0.81	0.81	0.81	0.81	0.77	0.79
1_120611	FP1_NC1	0.81	0.96	1	0.99	1	0.96	0.99	0.74	0.99	1	1	1	0.99	0.96	0.99	0.81	1	0.78	0.95	0.99	0.78	0.99	0.83	0.81	0.84	0.99	0.98	1	0.75	0.99	0.96	1	1	0.83	1	0.99	1	0.74	0.99	0.83	0.99	0.77	0.96	0.99	0.96	1	0.81	0.81
54_72711	2L2_NC1	0.81	0.95	0.99	0.99	1	0.96	0.98	0.74	0.98	0.99	1	0.99	0.99	0.95	0.98	0.81	0.99	0.78	0.95	0.99	0.78	0.99	0.83	0.81	0.83	0.98	0.98	0.99	0.74	0.98	0.96	1	1	0.83	0.99	0.99	0.99	0.74	0.99	0.83	0.99	0.77	0.95	0.99	0.95	0.99	0.81	0.8
35_120611	FP1_NC1	0.83	0.96	1	0.99	1	0.96	0.99	0.74	0.99	0.99	1	0.99	0.99	0.96	0.99	0.82	0.99	0.79	0.97	0.99	0.79	0.99	0.83	0.82	0.84	0.99	0.99	0.99	0.76	0.99	0.96	1	1	0.83	0.99	0.99	0.99	0.76	0.99	0.84	0.99	0.78	0.96	0.99	0.96	0.99	0.81	0.8
02030611B	1L2_IN	0.76	0.72	0.73	0.74	0.74	0.72	0.72	0.71	0.73	0.75	0.74	0.75	0.75	0.72	0.72	0.76	0.73	0.74	0.74	0.74	0.75	0.74	0.74	0.76	0.72	0.72	0.72	0.74	0.74	0.72	0.72	0.75	0.75	0.74	0.74	0.74	0.72	0.72	0.74	0.73	0.72	0.74	0.72	0.73	0.72	0.73	0.7	0.73
47_72711	2L2_NC1	0.83	0.96	0.99	0.99	1	0.95	0.99	0.74	0.99	0.99	1	0.99	0.99	0.96	0.99	0.82	0.99	0.79	0.97	0.99	0.79	0.99	0.83	0.82	0.84	0.99	0.99	0.99	0.76	0.99	0.96	1	1	0.83	0.99	0.99	0.99	0.76	0.99	0.84	0.99	0.78	0.96	0.99	0.96	0.99	0.8	0.8
06030611K	3L3_IN	0.83	0.79	0.8	0.82	0.83	0.8	0.8	0.75	0.8	0.82	0.83	0.82	0.82	0.8	0.8	0.83	0.8	0.83	0.82	0.82	0.83	0.81	0.81	0.84	0.81	0.8	0.8	0.82	0.78	0.8	0.8	0.83	0.83	0.82	0.82	0.82	0.8	0.77	0.82	0.82	0.8	0.82	0.8	0.8	0.79	0.8	0.79	0.82
31072011	3L1_NC1	0.85	0.83	0.84	0.84	0.84	0.82	0.83	0.73	0.83	0.85	0.85	0.84	0.84	0.83	0.83	0.85	0.84	0.79	0.8	0.84	0.78	0.84	0.87	0.85	0.84	0.83	0.83	0.85	0.74	0.83	0.83	0.85	0.84	0.87	0.84	0.84	0.83	0.73	0.85	0.94	0.83	0.77	0.84	0.84	0.83	0.83	0.8	0.81
14_10311	CI3_NC2	0.8	0.99	0.96	0.96	0.96	0.93	0.95	0.73	0.96	0.96	0.96	0.96	0.96	0.99	0.96	0.8	0.96	0.77	0.92	0.96	0.77	0.95	0.82	0.8	0.85	0.95	0.95	0.96	0.74	0.96	1	0.96	0.96	0.82	0.96	0.96	0.96	0.73	0.96	0.83	0.95	0.76	1	0.96	1	0.96	0.8	0.8
01030611C	1L1_IN	0.97	0.8	0.82	0.83	0.81	0.8	0.81	0.72	0.81	0.83	0.81	0.84	0.83	0.8	0.81	0.97	0.81	0.81	0.83	0.83	0.8	0.83	0.91	0.98	0.81	0.81	0.81	0.83	0.76	0.81	0.8	0.81	0.81	0.92	0.83	0.83	0.81	0.74	0.83	0.86	0.81	0.8	0.8	0.81	0.8	0.81	0.77	0.79
2_10611	CI2_NC2	0.75	0.76	0.77	0.77	0.74	0.75	0.76	0.76	0.77	0.77	0.73	0.77	0.77	0.76	0.77	0.75	0.77	0.72	0.74	0.77	0.72	0.77	0.78	0.75	0.77	0.76	0.76	0.77	0.75	0.77	0.76	0.75	0.74	0.78	0.77	0.77	0.77	0.73	0.77	0.78	0.77	0.72	0.76	0.77	0.76	0.76	0.74	0.75
1072611	3L1_NC1	0.81	0.96	1	0.99	1	0.96	0.99	0.74	0.99	1	1	1	1	0.96	0.99	0.81	0.99	0.78	0.95	1	0.78	0.99	0.83	0.81	0.84	0.99	0.98	1	0.75	0.99	0.96	1	1	0.83	1	1	1	0.74	0.99	0.83	0.99	0.77	0.96	1	0.96	1	0.8	0.81
12_10411	CI1_NC	0.79	0.82	0.82	0.82	0.81	0.79	0.81	0.72	0.82	0.82	0.8	0.82	0.82	0.82	0.82	0.79	0.82	0.82	0.79	0.82	0.82	0.81	0.82	0.79	0.81	0.82	0.81	0.82	0.74	0.82	0.82	0.82	0.81	0.81	0.82	0.82	0.82	0.72	0.81	0.82	0.82	0.81	0.82	0.82	0.82	0.82	0.84	0.85
03030611m	3L1_IN	0.74	0.73	0.74	0.76	0.73	0.73	0.73	0.93	0.74	0.76	0.72	0.76	0.76	0.73	0.74	0.74	0.74	0.74	0.76	0.76	0.75	0.75	0.73	0.75	0.74	0.73	0.73	0.76	0.85	0.74	0.73	0.73	0.73	0.73	0.76	0.76	0.74	0.98	0.76	0.74	0.74	0.75	0.73	0.74	0.73	0.74	0.71	0.74
55_72811	FP1_IN1	0.8	0.95	0.99	0.99	1	0.96	0.98	0.74	0.98	0.99	1	0.99	0.99	0.95	0.98	0.8	0.98	0.78	0.94	0.99	0.77	0.99	0.82	0.8	0.83	0.98	0.98	0.99	0.74	0.99	0.95	1	1	0.82	0.99	0.99	0.98	0.73	0.99	0.83	0.98	0.76	0.95	0.98	0.95	0.98	0.81	0.8
26_120611	FP1_NC1	0.83	0.96	1	1	1	0.96	0.99	0.74	1	1	1	1	1	0.96	0.99	0.83	0.99	0.8	0.98	0.99	0.8	0.99	0.84	0.83	0.85	0.99	0.99	1	0.76	0.99	0.96	1	1	0.83	0.99	1	0.99	0.76	0.99	0.84	1	0.79	0.96	1	0.96	1	0.81	0.8
13072111	Pu1_IN1	0.81	0.96	0.99	0.99	1	0.96	0.98	0.74	0.99	1	1	1	1	0.96	0.99	0.81	0.99	0.78	0.95	0.99	0.78	0.99	0.84	0.81	0.84	0.99	0.99	1	0.74	0.99	0.96	1	1	0.83	1	1	0.99	0.74	0.99	0.83	0.99	0.77	0.96	0.99	0.96	0.99	0.81	0.81
01030611J	1L1_IN	0.72	0.69	0.7	0.72	0.7	0.69	0.7	0.66	0.7	0.72	0.7	0.72	0.72	0.7	0.7	0.72	0.7	0.72	0.72	0.72	0.72	0.71	0.69	0.72	0.7	0.7	0.7	0.72	0.69	0.7	0.7	0.7	0.7	0.69	0.72	0.72	0.7	0.69	0.71	0.69	0.7	0.72	0.7	0.7	0.69	0.7	0.68	0.72
63072711	2L1_NC1	0.81	0.96	1	1	1	0.96	0.98	0.74	0.99	1	1	1	1	0.96	0.99	0.81	0.99	0.78	0.95	0.99	0.78	0.99	0.84	0.81	0.84	0.99	0.99	1	0.75	0.99	0.96	1	1	0.83	1	1	0.99	0.74	0.99	0.83	0.99	0.77	0.96	0.99	0.96	0.99	0.81	0.8
03030611k	3L1_IN	0.81	0.78	0.79	0.81	0.82	0.79	0.79	0.72	0.79	0.81	0.81	0.81	0.81	0.78	0.79	0.81	0.79	0.88	0.81	0.81	0.87	0.8	0.79	0.82	0.78	0.79	0.78	0.81	0.76	0.79	0.78	0.83	0.82	0.79	0.81	0.81	0.79	0.75	0.81	0.78	0.79	0.88	0.78	0.79	0.78	0.79	0.84	0.87
31072711	2L2_NC1	0.82	0.96	0.99	0.99	1	0.96	0.98	0.74	0.99	1	1	0.99	0.99	0.96	0.99	0.81	0.99	0.78	0.95	0.99	0.78	0.99	0.84	0.81	0.84	0.98	0.99	0.99	0.75	0.99	0.96	1	1	0.83	1	0.99	0.99	0.74	0.99	0.83	0.99	0.77	0.96	0.99	0.96	0.99	0.81	0.81
9072611	Pu2_IN1	0.83	0.96	1	0.99	1	0.96	0.99	0.74	1	1	1	1	1	0.96	0.99	0.83	1	0.8	0.98	1	0.8	0.99	0.84	0.83	0.85	0.99	0.99	ID	0.76	1	0.96	1	1	0.83	1	1	1	0.76	0.99	0.84	0.99	0.79	0.96	1	0.96	1	0.81	0.81
01020111C	2L1_IN1	0.8	0.78	0.79	0.81	0.81	0.78	0.78	0.71	0.79	0.81	0.81	0.81	0.81	0.78	0.79	0.81	0.79	0.88	0.8	0.8	0.88	0.8	0.79	0.81	0.78	0.79	0.78	0.81	0.75	0.79	0.79	0.81	0.8	0.79	0.81	0.81	0.79	0.74	0.81	0.8	0.79	0.88	0.78	0.79	0.78	0.79	0.84	0.88
20072011	3L1_NC1	0.83	0.96	1	0.99	1	0.96	0.99	0.74	0.99	0.99	1	1	0.99	0.96	0.99	0.83	0.99	0.8	0.98	1	0.79	0.99	0.84	0.83	0.85	0.99	0.99	1	0.76	1	0.96	1	1	0.83	1	0.99	0.99	0.76	0.99	0.84	0.99	0.78	0.96	0.99	0.96	0.99	0.8	0.8
12072111	Pu1_IN1	0.81	0.96	0.99	0.99	1	0.96	0.99	0.74	0.99	1	1	1	1	0.96	0.99	0.81	0.99	0.78	0.95	1	0.78	0.99	0.83	0.81	0.84	0.98	0.99	1	0.75	1	0.96	1	1	0.83	1	0.99	0.99	0.74	0.99	0.83	0.99	0.77	0.96	0.99	0.96	0.99	0.8	0.81
54_72811	FP1_IN1	0.79	0.86	0.87	0.86	0.86	0.83	0.87	0.71	0.86	0.87	0.86	0.87	0.87	0.86	0.87	0.78	0.87	0.75	0.83	0.86	0.75	0.86	0.81	0.78	0.81	0.87	0.86	0.87	0.73	0.87	0.86	0.86	0.86	0.8	0.86	0.87	0.87	0.71	0.87	0.79	0.87	0.76	0.86	0.87	0.86	0.87	0.77	0.78
32072011	3L1_NC1	0.83	0.96	1	0.99	1	0.96	0.99	0.74	0.99	0.99	1	1	0.99	0.96	0.99	0.82	0.99	0.79	0.97	0.99	0.79	0.99	0.84	0.82	0.84	0.99	0.99	0.99	0.76	0.99	0.96	1	1	0.83	0.99	0.99	0.99	0.76	0.99	0.84	0.99	0.79	0.96	0.99	0.96	0.99	0.81	0.8
6072111	Pu1_IN1	0.83	0.96	1	1	1	0.96	0.99	0.74	1	1	1	1	1	0.96	0.99	0.83	0.99	0.8	0.98	0.99	0.79	0.99	0.84	0.83	0.84	0.99	0.99	1	0.76	0.99	0.96	1	1	0.83	0.99	0.99	0.99	0.76	0.99	0.84	1	0.78	0.96	0.99	0.96	0.99	0.8	0.8
03030611l	3L1_IN	0.98	0.8	0.81	0.82	0.8	0.8	0.8	0.71	0.8	0.83	0.81	0.83	0.83	0.8	0.8	0.97	0.81	0.81	0.83	0.82	0.8	0.82	0.92	0.98	0.81	0.8	0.8	0.83	0.76	0.81	0.8	0.81	0.8	0.92	0.83	0.82	0.81	0.74	0.82	0.86	0.8	0.8	0.8	0.8	0.8	0.81	0.77	0.79
7072711	3L3_NC1	0.83	0.96	1	0.99	1	0.96	0.99	0.74	1	1	1	1	1	0.96	1	0.83	1	0.8	0.98	1	0.8	0.99	0.84	0.83	0.85	0.99	0.99	1	0.77	1	0.96	1	1	0.83	1	1	1	0.76	0.99	0.84	0.99	0.79	0.97	1	0.96	1	0.81	0.81
02030611F	1L2_IN	0.82	0.77	0.79	0.8	0.8	0.78	0.78	0.72	0.78	0.8	0.8	0.8	0.8	0.78	0.78	0.82	0.78	0.87	0.8	0.8	0.86	0.8	0.8	0.82	0.79	0.78	0.78	0.8	0.76	0.78	0.78	0.81	0.8	0.8	0.8	0.8	0.78	0.75	0.8	0.79	0.78	0.87	0.78	0.78	0.78	0.78	0.83	0.85
23_72811	3L2_NC1	0.82	0.96	1	1	1	1	1	0.72	1	1	1	1	1	0.96	1	0.81	1	0.82	0.98	1	0.8	1	0.82	0.82	0.83	1	1	1	0.73	1	0.96	1	1	0.83	1	1	1	0.74	1	0.85	1	0.79	0.96	1	0.96	1	0.83	0.81
45072711	2L2_NC1	0.83	0.96	1	1	1	0.96	0.99	0.74	1	1	1	1	1	0.96	1	0.83	1	0.8	0.98	0.99	0.8	0.99	0.84	0.83	0.85	0.99	0.99	1	0.77	1	0.96	1	1	0.83	1	1	1	0.76	0.99	0.84	0.99	0.79	0.96	1	0.96	1	0.81	0.81
21072111	Pu2_IN1	0.81	0.96	1	0.99	1	0.96	0.99	0.74	0.99	0.99	1	1	0.99	0.96	0.99	0.8	0.99	0.78	0.95	1	0.78	0.99	0.83	0.81	0.84	0.99	0.98	1	0.74	0.99	0.96	1	1	0.82	1	0.99	0.99	0.74	0.99	0.83	0.99	0.77	0.96	0.99	0.96	0.99	0.8	0.81
24_120611	FP1_NC1	0.85	0.8	0.82	0.82	NA	0.79	0.8	NA	0.81	0.82	NA	0.81	0.82	0.8	0.81	0.85	0.82	0.9	0.81	0.81	0.9	0.8	0.87	0.85	0.81	0.8	0.81	0.82	0.79	0.81	0.8	NA	NA	0.86	0.82	0.82	0.82	0.8	0.81	0.84	0.81	0.93	0.8	0.82	0.8	0.82	0.89	0.9
03030611E	3L1_IN	0.97	0.8	0.81	0.83	0.81	0.8	0.8	0.72	0.81	0.83	0.82	0.83	0.83	0.8	0.81	0.97	0.81	0.81	0.83	0.83	0.8	0.82	0.92	0.98	0.81	0.8	0.8	0.83	0.76	0.81	0.8	0.82	0.81	0.92	0.83	0.83	0.81	0.74	0.82	0.86	0.81	0.8	0.8	0.81	0.8	0.81	0.77	0.79
15_72811	3L2_NC1	0.82	0.96	1	1	1	0.99	1	0.74	1	1	1	1	1	0.97	1	0.81	1	0.81	0.98	1	0.8	1	0.82	0.82	0.84	1	1	1	0.75	1	0.97	1	1	0.83	1	1	1	0.75	1	0.85	1	0.79	0.97	1	0.97	1	0.83	0.81
8_72811	3L2_NC1	0.8	0.94	0.98	0.98	1	0.95	0.97	0.74	0.97	0.98	1	0.98	0.98	0.94	0.97	0.79	0.97	0.77	0.94	0.97	0.77	0.98	0.82	0.79	0.83	0.98	0.97	0.98	0.74	0.97	0.94	1	1	0.81	0.98	0.98	0.97	0.73	0.98	0.82	0.97	0.76	0.94	0.97	0.94	0.97	0.8	0.79
36_72811	FP1_IN1	0.79	0.81	0.82	0.81	0.82	0.78	0.82	0.72	0.82	0.82	0.82	0.81	0.82	0.81	0.82	0.79	0.82	0.83	0.78	0.81	0.82	0.81	0.81	0.79	0.8	0.82	0.82	0.82	0.73	0.82	0.81	0.83	0.82	0.81	0.81	0.81	0.82	0.71	0.82	0.81	0.82	0.83	0.81	0.82	0.81	0.82	0.85	0.85
04030611B	3L2_IN	0.98	0.8	0.82	0.83	0.81	0.8	0.81	0.72	0.81	0.83	0.82	0.83	0.83	0.8	0.81	0.98	0.81	0.82	0.83	0.83	0.81	0.82	0.92	0.99	0.81	0.81	0.81	0.83	0.76	0.81	0.8	0.81	0.81	0.92	0.83	0.83	0.81	0.75	0.83	0.86	0.81	0.8	0.8	0.81	0.8	0.81	0.77	0.79
3_120611	FP1_NC1	0.81	0.95	0.99	0.99	1	0.96	0.99	0.74	0.99	1	1	1	0.99	0.96	0.99	0.81	1	0.78	0.95	0.99	0.78	0.99	0.83	0.81	0.84	0.99	0.98	0.99	0.75	0.99	0.96	1	1	0.83	1	0.99	1	0.74	0.99	0.83	0.99	0.77	0.96	0.99	0.96	0.99	0.8	0.8
8_120611	FP1_NC1	0.83	0.96	1	1	1	0.96	0.99	0.74	0.99	1	1	1	1	0.96	0.99	0.83	1	0.8	0.98	0.99	0.8	0.99	0.84	0.83	0.84	0.99	0.99	1	0.76	0.99	0.96	1	1	0.83	0.99	1	0.99	0.76	0.99	0.84	0.99	0.79	0.96	0.99	0.96	1	0.81	0.8
27_72811	FP1_IN1	0.81	0.95	0.99	0.99	1	0.96	0.99	0.74	0.99	0.99	1	0.99	0.99	0.95	0.99	0.8	0.99	0.78	0.95	0.99	0.78	0.99	0.83	0.8	0.84	0.99	0.98	0.99	0.74	0.99	0.95	1	1	0.82	0.99	0.99	0.99	0.74	0.99	0.83	0.99	0.77	0.95	0.99	0.95	0.99	0.8	0.8
17_120611	FP1_NC1	0.83	0.96	0.99	0.99	1	0.96	0.99	0.74	0.99	0.99	1	0.99	0.99	0.96	0.99	0.82	0.99	0.79	0.97	0.99	0.79	0.99	0.83	0.82	0.84	0.99	0.99	0.99	0.76	0.99	0.96	1	1	0.83	0.99	0.99	0.99	0.76	0.99	0.84	0.99	0.78	0.96	0.99	0.96	0.99	0.8	0.8
7_120611	FP1_NC1	0.83	0.96	1	1	1	0.96	0.99	0.74	1	1	1	1	1	0.96	0.99	0.83	1	0.8	0.98	0.99	0.8	0.99	0.84	0.83	0.84	0.99	0.99	1	0.76	0.99	0.96	1	1	0.83	0.99	1	0.99	0.76	0.99	0.84	0.99	0.79	0.96	1	0.96	0.99	0.81	0.8
02030611H	1L2_IN	0.75	0.71	0.72	0.74	0.74	0.71	0.71	0.7	0.72	0.74	0.73	0.74	0.74	0.72	0.72	0.75	0.72	0.73	0.74	0.74	0.74	0.73	0.74	0.76	0.72	0.72	0.71	0.74	0.73	0.72	0.71	0.74	0.74	0.74	0.74	0.74	0.72	0.71	0.74	0.72	0.72	0.74	0.71	0.72	0.71	0.72	0.7	0.73
48_72811	FP1_IN1	0.86	0.98	1	1	NA	0.97	1	NA	1	1	NA	1	1	0.98	1	0.86	1	0.81	0.99	1	0.81	0.99	0.87	0.85	0.88	1	0.99	1	0.81	1	0.98	NA	NA	0.86	1	1	1	0.83	1	0.85	1	0.8	0.98	1	0.97	1	0.8	0.81
91072711	3L2_NC1	0.86	0.84	0.84	0.85	0.84	0.82	0.83	0.74	0.84	0.85	0.85	0.85	0.85	0.84	0.84	0.85	0.84	0.79	0.81	0.85	0.78	0.84	0.88	0.85	0.84	0.84	0.83	0.85	0.74	0.84	0.84	0.85	0.84	0.87	0.85	0.85	0.84	0.74	0.85	0.95	0.84	0.77	0.84	0.84	0.84	0.84	0.8	0.82
73072711	2L1_NC1	0.81	0.96	1	0.99	1	0.96	0.99	0.74	0.99	1	1	1	1	0.96	0.99	0.81	1	0.78	0.95	0.99	0.78	0.99	0.83	0.81	0.84	0.99	0.98	1	0.75	0.99	0.96	1	1	0.83	1	1	0.99	0.74	0.99	0.83	0.99	0.77	0.96	0.99	0.96	1	0.8	0.8
4072711	3L3_NC1	0.77	0.8	0.81	0.81	0.81	0.78	0.81	0.73	0.82	0.81	0.81	0.81	0.81	0.81	0.81	0.77	0.81	0.9	0.77	0.81	0.9	0.8	0.8	0.77	0.79	0.81	0.81	0.81	0.73	0.81	0.8	0.82	0.81	0.8	0.81	0.81	0.81	0.71	0.81	0.8	0.81	0.87	0.81	0.81	0.8	0.81	0.96	0.92
11_72811	3L2_NC1	0.89	0.84	0.85	0.85	0.85	0.85	0.85	0.74	0.85	0.85	0.85	0.85	0.85	0.84	0.85	0.88	0.85	0.81	0.84	0.85	0.8	0.85	0.9	0.89	0.84	0.85	0.85	0.85	0.77	0.85	0.84	0.85	0.85	0.9	0.85	0.85	0.85	0.75	0.85	0.98	0.85	0.79	0.84	0.85	0.84	0.85	0.81	0.8
03030611J	3L1_IN	0.97	0.8	0.81	0.83	0.81	0.8	0.8	0.72	0.81	0.83	0.81	0.83	0.83	0.8	0.81	0.97	0.81	0.81	0.83	0.83	0.8	0.82	0.91	0.97	0.8	0.81	0.81	0.83	0.75	0.81	0.8	0.81	0.8	0.91	0.83	0.83	0.81	0.74	0.82	0.85	0.81	0.8	0.8	0.81	0.8	0.81	0.77	0.79
39072711	2L2_NC1	0.81	0.96	1	0.99	1	0.96	0.99	0.74	0.99	1	1	1	0.99	0.96	0.99	0.81	0.99	0.78	0.95	1	0.78	0.99	0.83	0.81	0.84	0.99	0.99	1	0.74	0.99	0.96	1	1	0.82	1	0.99	1	0.74	0.99	0.83	0.99	0.77	0.96	0.99	0.96	1	0.8	0.81
5_10611	CI4_NC2	0.8	0.92	0.92	0.93	0.91	0.89	0.91	0.73	0.92	0.93	0.91	0.93	0.93	0.92	0.92	0.8	0.92	0.77	0.89	0.93	0.78	0.92	0.83	0.8	0.84	0.91	0.91	0.93	0.74	0.92	0.92	0.92	0.91	0.82	0.93	0.93	0.92	0.73	0.93	0.84	0.91	0.77	0.93	0.92	0.93	0.92	0.79	0.81
13_72811	3L2_NC1	0.71	0.71	0.72	0.72	0.72	0.72	0.72	0.88	0.72	0.72	0.72	0.72	0.72	0.71	0.72	0.69	0.72	0.69	0.71	0.72	0.69	0.72	0.71	0.71	0.74	0.72	0.72	0.72	0.79	0.72	0.71	0.72	0.72	0.71	0.72	0.72	0.72	0.96	0.72	0.74	0.72	0.72	0.71	0.72	0.71	0.72	0.72	0.71
25_72811	3L2_NC1	0.81	0.8	0.8	0.8	0.84	0.79	0.79	0.72	0.8	0.81	0.84	0.81	0.8	0.8	0.8	0.81	0.8	0.75	0.77	0.8	0.75	0.8	0.83	0.81	0.8	0.8	0.79	0.81	0.7	0.8	0.8	0.84	0.83	0.84	0.8	0.8	0.8	0.69	0.81	0.89	0.8	0.74	0.8	0.8	0.8	0.8	0.77	0.77
22072011	3L1_NC1	0.87	0.83	0.83	0.84	0.85	0.81	0.83	0.74	0.83	0.84	0.85	0.84	0.84	0.83	0.83	0.87	0.83	0.81	0.82	0.84	0.8	0.84	0.88	0.87	0.84	0.83	0.83	0.84	0.76	0.83	0.83	0.85	0.84	0.87	0.84	0.84	0.83	0.75	0.84	0.95	0.83	0.79	0.83	0.83	0.83	0.83	0.8	0.81
03030611C	3L1_IN	0.81	0.77	0.78	0.8	0.79	0.77	0.78	0.71	0.78	0.8	0.78	0.8	0.8	0.77	0.78	0.81	0.78	0.88	0.8	0.8	0.88	0.79	0.78	0.81	0.77	0.78	0.77	0.8	0.77	0.78	0.77	0.8	0.79	0.79	0.8	0.8	0.78	0.75	0.79	0.79	0.78	0.88	0.77	0.78	0.77	0.78	0.83	0.86
29072111	Pu2_IN1	0.83	0.96	1	0.99	1	0.96	0.99	0.74	1	1	1	1	1	0.96	1	0.83	1	0.8	0.98	0.99	0.8	0.99	0.84	0.83	0.85	0.99	0.99	1	0.77	1	0.96	1	1	0.83	1	1	1	0.76	0.99	0.84	0.99	0.79	0.96	1	0.96	1	0.81	0.81
[truncated: 218 more columns]
